# Supplementary material for: The influence mechanisms of inclusive leadership on job satisfaction: Evidence from young university employees in China
Source: PLoS One. 2023 Jun 23;18(6):e0287678. doi: 10.1371/journal.pone.0287678 (PMC10289316; doi:10.1371/journal.pone.0287678)
Supplement: S1 Data — (XLSX) [file pone.0287678.s001.xlsx]

## Sheet: Sheet1
Gender	Age	post	marital status	Highest education	Years of service	1. Ask me frequently about my own work.	2. I highly recognize my work contribution.	3. I am often encouraged to think more about how to do my job well.	4. Always let me make decisions myself.	5. Always listen to the news from employees, whether good or bad.	6. I am very interested in how to complete the work at hand	7. Pay great attention to understanding the work progress.	8. Always be able to provide clear and feasible goals.	9. Be able to treat everyone equally.	10. Be able to take necessary actions against the problems pointed out by employees in a timely manner.	11. Pay great attention to fairness.	12. I often make uncomfortable comments	13. When things go wrong, often criticize me in front of others	14. Often deny my ideas about my work	15. Often take my credit	16. Only consider your own interests	1. I believe I can analyze long-term problems and find solutions.	2. When meeting with the management, I am very confident in stating things within my scope of work.	3. I believe I have contributed to the discussion of the company's strategy.	4. Within the scope of my work, I believe I can help set goals/objectives.	5. I believe I can contact people outside the company (such as suppliers and customers) and discuss problems	6. I believe I can present information to a group of colleagues.	7. If I find myself in trouble at work, I can think of many ways to get out of it.	8. At present, I am energetically completing my work goals.	9. There are many solutions to any problem.	10. At present, I think I am quite successful in my work.	11. I can think of many ways to achieve my current work goals.	12. At present, I am achieving the work goals I set for myself.	13. When I encounter setbacks in my work, I always recover from them quickly and continue to move forward.	14. In my work, I will solve the problems I encounter in any case.	15. If I have to do something in my work, I can also fight independently.	16. I usually take the pressure at work calmly.	17. Because I have experienced many hardships before, I can now survive the difficult period in my work.	18. In my current work, I feel I can handle many things at the same time.	19. In my work, when I encounter uncertain things, I usually expect the best results.	20. The adverse events occurred in the work are considered to be temporary and can be solved.	21. I always see the bright side of things in my work.	22. I am optimistic about what will happen to my work in the future.	23. In my current job, things are developing as I hope.	24. When working, I always believe that "behind the darkness is the light, not pessimism".	1. When I got home, my troubles or problems at work still haunted me.	2. Busy work makes me have no time to participate in family activities.	3. I am so tired at work that I have no energy to deal with family affairs.	4. Work pressure makes me irritable at home.
2	4	1	1	1	4	3	3	3	3	3	3	2	2	2	2	2	2	2	2	2	2	1	1	1	1	1	2	1	2	1	1	2	1	2	1	1	2	1	2	2	1	2	2	2	1	5	3	5	5
1	4	3	2	2	4	3	2	2	3	2	3	2	3	2	2	2	2	2	2	3	3	2	1	2	2	2	2	1	1	1	1	2	1	2	1	2	1	1	2	1	1	1	1	2	1	3	3	3	2
1	3	1	1	2	3	2	2	2	2	2	3	2	3	3	2	3	2	2	3	2	3	1	1	2	1	2	1	1	1	2	1	1	2	2	3	3	3	3	3	2	2	2	2	2	2	4	4	4	4
1	4	2	1	2	3	3	2	3	2	2	3	3	3	2	2	3	2	2	2	2	3	1	2	1	2	1	2	2	2	1	2	1	1	1	1	2	1	2	1	1	1	1	1	1	2	4	5	5	5
1	1	3	2	3	1	3	3	3	1	1	1	2	3	3	2	3	3	3	2	3	3	2	1	2	2	2	1	2	1	2	1	1	1	2	2	2	2	2	2	2	1	2	2	2	2	5	4	5	4
1	3	2	2	1	2	2	2	3	2	3	3	3	2	3	3	3	3	3	3	2	2	1	1	5	1	5	1	5	1	1	1	1	5	5	1	1	1	5	5	5	4	4	4	4	5	4	4	4	4
2	1	3	1	2	1	3	3	3	3	3	3	2	2	3	3	2	2	2	2	2	3	1	2	2	1	1	1	1	2	1	2	2	1	1	2	2	1	1	1	2	2	2	2	2	2	5	5	4	5
1	2	1	1	1	2	3	3	3	3	2	2	3	3	2	2	3	2	3	3	2	2	2	2	2	1	2	2	1	1	2	1	2	2	1	2	2	2	1	2	2	1	1	2	2	1	4	5	5	5
1	1	2	2	2	1	2	3	2	3	3	2	3	2	3	2	3	3	2	2	2	3	2	2	2	2	2	2	2	2	2	1	2	2	2	1	1	1	1	1	1	1	1	1	1	1	3	5	3	5
1	4	3	1	3	3	3	3	3	3	3	2	2	2	3	3	3	2	3	3	3	3	1	2	1	1	1	2	1	1	2	1	2	2	1	2	1	2	1	1	2	1	1	1	2	2	4	4	4	4
2	1	3	2	3	1	1	3	1	1	3	1	3	3	3	3	3	3	3	3	1	1	2	3	2	3	3	3	2	2	1	2	2	2	1	1	1	1	2	2	2	1	2	1	1	1	5	1	5	1
2	2	2	1	1	2	2	2	2	2	2	3	2	3	2	3	2	3	3	2	2	3	1	2	2	1	1	2	2	1	2	2	1	1	1	2	1	1	1	2	1	1	2	1	1	1	4	4	4	4
1	2	1	1	3	2	1	3	1	1	3	3	3	1	3	3	1	1	1	3	1	1	2	2	2	2	2	2	1	2	1	2	2	2	1	1	1	2	1	1	2	3	3	2	2	2	5	5	4	4
2	3	1	2	3	3	4	1	1	4	4	5	1	1	1	5	5	4	1	1	4	5	4	4	4	5	5	4	4	4	5	4	5	4	4	4	4	5	5	5	5	4	5	4	5	4	3	2	3	3
2	1	3	1	1	1	1	2	1	1	2	2	1	1	2	1	2	3	3	3	3	4	1	1	1	1	1	1	2	2	1	2	2	1	4	2	4	2	4	2	2	2	1	2	1	1	3	3	4	4
1	3	3	1	2	3	3	2	3	2	3	2	3	3	2	2	3	2	2	3	3	2	2	2	1	2	2	1	2	2	1	1	2	2	1	2	1	2	2	1	1	1	1	2	2	2	3	5	3	5
1	1	2	2	1	1	3	2	3	3	2	3	2	3	2	2	3	3	2	2	3	2	2	2	2	2	2	2	2	2	2	1	1	1	2	2	3	3	3	3	2	2	2	2	2	2	4	4	4	4
2	2	3	1	1	2	2	3	3	3	2	2	3	2	2	2	3	2	3	2	3	3	2	2	3	3	3	3	4	4	3	4	3	5	5	3	3	5	5	3	3	3	3	4	4	4	4	3	3	3
1	3	3	1	2	3	2	3	2	3	2	3	3	3	2	2	2	2	2	3	3	3	4	4	4	4	4	4	1	1	1	1	1	1	4	4	4	4	4	4	4	4	4	4	4	4	5	4	5	5
2	3	1	1	1	3	1	1	1	5	5	5	1	1	1	4	4	4	4	1	5	5	3	3	2	3	3	2	4	5	4	4	5	5	4	4	4	4	4	4	4	4	4	5	4	4	2	2	3	2
1	3	1	1	2	3	3	3	3	3	3	3	3	3	3	3	2	2	3	2	3	2	2	1	2	2	1	1	2	2	1	2	1	2	1	2	1	2	1	1	2	1	1	1	2	2	4	4	4	4
2	4	3	2	2	4	2	3	2	3	3	2	2	3	2	3	3	3	2	3	3	3	2	3	3	2	3	2	2	1	2	1	2	1	2	2	2	2	1	1	1	2	1	2	2	1	1	1	1	1
2	4	2	2	2	4	3	2	2	3	2	2	3	2	3	3	2	3	3	2	3	3	1	3	1	3	2	1	3	2	3	3	3	1	2	2	2	1	1	2	2	3	3	1	3	2	5	3	4	4
1	3	1	1	3	3	2	2	2	2	2	2	2	2	2	2	2	2	2	2	2	2	2	2	2	2	1	2	2	2	2	2	2	3	1	1	1	2	2	2	1	1	2	2	2	2	5	4	4	4
1	4	2	2	1	4	2	3	2	2	2	3	3	4	3	4	4	2	2	2	3	2	2	2	3	2	3	2	1	2	2	1	2	2	2	3	2	2	1	2	1	1	2	3	3	1	3	2	3	3
1	3	1	2	2	3	2	1	2	1	1	2	1	2	2	2	2	1	1	1	2	1	5	5	2	5	2	1	5	5	5	2	1	1	2	5	5	2	1	1	5	5	5	2	2	1	2	1	2	1
1	3	3	1	3	3	1	2	2	1	2	2	2	2	1	2	2	3	2	1	1	2	2	1	1	2	2	1	2	2	3	2	2	1	1	2	2	1	1	2	3	1	3	3	1	1	3	3	3	3
2	3	3	1	2	3	3	1	3	1	1	3	1	1	3	1	3	3	3	3	3	1	3	3	3	4	4	3	3	3	3	3	3	3	4	4	4	3	4	4	4	4	4	3	4	4	3	3	2	2
2	3	1	2	3	3	2	3	3	2	2	2	3	3	3	3	3	2	2	3	3	3	5	5	5	5	5	4	4	5	5	4	4	4	5	5	5	5	5	4	2	3	3	2	3	2	4	5	4	5
1	4	3	2	2	3	1	4	4	5	5	5	1	1	1	4	5	1	1	1	5	4	4	4	4	4	4	4	4	4	5	4	5	4	4	5	5	5	5	4	2	2	3	2	3	2	3	3	2	3
1	2	1	2	2	1	1	5	5	1	5	5	5	5	1	1	1	1	1	5	5	1	5	4	4	5	5	4	5	4	5	5	4	4	4	4	5	5	4	5	5	4	5	5	4	4	3	2	3	3
1	4	2	1	2	4	3	3	3	2	3	3	3	2	3	3	3	3	2	3	3	2	4	5	3	5	3	3	3	3	2	2	3	3	3	4	3	3	4	3	3	3	3	3	5	3	3	3	4	4
1	1	3	2	1	1	1	1	1	5	5	1	5	4	5	5	5	3	2	2	3	2	4	5	5	4	5	4	5	4	5	5	5	5	4	5	5	5	5	4	4	4	4	5	5	5	4	4	5	4
2	4	3	2	2	4	3	2	2	3	1	1	3	3	2	2	1	2	2	1	1	2	2	1	2	2	1	2	2	1	1	3	3	1	3	2	3	3	2	2	3	2	3	3	1	3	1	2	3	1
1	2	1	2	1	2	5	5	1	5	1	1	1	1	5	5	1	1	5	5	5	5	5	5	5	4	4	5	5	4	4	4	4	4	2	2	2	2	2	2	5	4	5	5	5	4	5	4	5	4
2	2	1	1	1	2	2	2	3	2	1	1	2	3	2	1	2	2	2	1	2	2	2	2	1	3	2	1	3	2	3	1	3	2	1	2	3	1	1	1	3	4	4	3	3	3	3	3	3	1
1	4	1	1	2	4	3	3	3	2	3	2	2	3	2	3	2	2	2	2	3	2	4	4	3	4	3	3	4	3	3	3	4	4	2	3	3	3	2	2	3	4	3	3	4	4	3	2	2	3
2	3	3	2	2	2	4	4	4	4	4	4	2	2	2	2	2	4	4	4	4	4	5	4	4	4	4	5	2	2	3	3	3	3	5	5	5	5	5	5	5	4	4	5	4	4	5	4	5	4
1	2	2	1	2	2	1	1	1	5	5	3	1	1	3	3	3	2	2	3	3	3	3	2	3	3	3	2	5	4	3	5	5	4	5	3	4	5	3	3	3	3	3	5	5	3	4	3	4	5
1	4	3	2	3	4	3	2	3	3	3	3	3	3	2	3	2	2	3	3	3	3	3	5	3	4	5	5	3	4	4	5	4	5	3	4	4	5	5	3	3	3	4	4	4	3	4	4	4	3
1	4	1	2	1	3	4	4	4	4	4	4	4	4	4	4	4	2	2	2	2	2	4	4	4	4	4	4	5	4	5	4	4	4	5	4	5	5	5	4	5	4	4	5	4	4	3	2	2	2
2	4	1	2	1	3	4	4	4	4	4	4	2	2	2	2	2	4	4	4	4	4	4	4	5	5	4	5	5	5	5	4	4	4	4	5	5	5	4	5	4	4	4	5	4	4	5	5	5	5
2	4	1	1	1	4	2	2	2	3	3	2	3	3	4	4	4	4	3	3	3	3	4	3	3	5	5	4	5	5	5	4	4	5	4	5	5	3	4	4	3	3	3	3	3	4	4	4	4	4
1	2	2	1	1	2	1	1	3	3	3	5	5	3	4	4	5	3	2	2	3	3	2	3	3	3	2	3	5	3	5	3	4	5	3	5	3	5	3	4	3	4	4	4	3	3	5	3	3	3
1	1	3	1	2	1	5	4	5	4	3	3	3	3	1	3	1	3	4	4	5	4	4	3	5	3	5	4	3	3	4	4	4	3	5	4	5	4	4	4	3	3	4	3	3	4	3	2	3	3
2	1	2	2	3	1	3	2	2	3	2	2	2	3	3	2	3	2	2	2	2	2	3	4	4	3	3	3	4	4	3	4	3	3	3	3	3	4	4	3	4	4	4	3	3	4	3	4	4	3
2	2	1	2	3	1	1	2	2	2	2	1	2	2	1	1	1	2	4	4	4	4	1	1	2	1	2	1	1	1	1	1	1	2	2	2	2	1	2	1	1	2	2	2	1	1	4	3	4	4
1	3	2	2	1	2	2	2	3	2	2	3	3	2	3	2	3	2	3	2	2	2	4	3	3	3	4	4	3	4	4	3	3	3	3	4	4	4	3	3	4	4	4	4	4	3	4	3	3	3
1	2	3	2	3	2	2	3	3	2	3	3	3	3	3	3	3	3	3	3	2	3	5	1	3	3	5	1	5	1	5	5	1	1	5	5	3	3	3	3	5	1	3	5	3	3	5	5	3	5
2	1	1	2	3	1	2	1	2	1	2	1	2	1	2	1	1	1	2	1	2	2	3	4	4	4	4	4	4	3	4	4	4	4	4	3	4	3	3	4	2	2	2	2	3	2	4	4	4	4
1	1	2	1	3	1	2	2	3	3	2	2	2	3	3	3	2	2	2	3	2	3	4	3	3	4	3	3	4	4	3	3	4	4	4	4	3	3	4	4	4	4	4	4	4	3	2	3	2	3
1	1	2	2	2	1	2	3	3	2	1	1	2	1	1	2	2	1	2	3	1	2	3	4	3	3	3	4	4	4	3	3	3	3	3	3	3	3	3	4	3	3	4	3	3	3	1	3	2	2
1	1	1	2	3	1	3	3	3	3	3	3	3	2	3	2	3	3	3	3	3	3	3	4	3	4	4	4	3	1	3	1	1	3	4	4	4	4	4	3	3	4	3	4	3	4	5	4	4	4
2	2	1	1	3	2	5	4	4	4	4	4	3	3	3	2	2	4	4	4	4	4	4	5	4	4	5	5	4	4	5	4	4	4	2	1	1	1	1	2	5	5	4	4	5	5	4	4	4	4
1	2	1	2	2	2	3	3	3	3	3	3	3	5	5	5	4	3	2	2	2	2	5	5	3	5	3	5	3	4	4	4	4	3	4	4	5	3	5	4	4	5	5	5	5	5	3	3	2	2
1	4	3	2	2	4	2	3	2	2	2	2	3	2	2	3	3	2	3	2	3	2	1	4	1	1	1	1	1	4	3	4	3	3	1	1	3	3	1	1	3	4	1	1	4	4	1	3	1	4
2	1	3	1	3	1	1	3	3	3	3	3	1	3	1	3	3	3	3	4	3	4	4	4	4	3	3	3	4	3	3	3	4	3	3	4	4	3	4	4	2	2	2	3	3	3	2	3	2	3
2	3	1	2	3	2	4	4	3	4	3	4	2	2	2	2	3	4	3	4	4	3	4	4	5	3	3	5	3	5	5	3	3	5	3	3	2	3	3	3	5	3	3	4	3	4	5	3	5	4
1	2	1	1	1	2	2	3	3	3	2	2	2	2	3	3	3	2	2	2	3	3	4	4	4	5	4	5	3	3	3	2	2	2	4	4	5	5	4	4	5	5	4	5	4	5	5	4	5	4
1	1	1	2	2	1	4	5	5	5	5	4	4	5	4	5	4	3	3	2	2	2	1	1	4	1	5	5	4	1	1	1	5	4	1	4	1	4	5	5	4	4	1	5	4	5	3	5	4	5
2	2	1	1	2	2	3	3	2	2	2	2	5	4	5	4	4	5	3	3	5	4	2	2	3	2	2	3	2	2	3	3	3	3	3	2	2	3	3	3	2	3	2	2	3	2	5	5	5	5
1	1	3	1	2	1	1	1	1	5	5	5	1	1	5	5	5	4	5	4	5	4	4	4	5	4	5	4	5	4	5	4	4	5	5	5	4	5	5	5	5	4	5	5	4	4	4	4	4	4
1	3	3	1	2	3	3	3	2	3	2	2	5	5	4	5	4	4	4	4	4	4	4	4	4	4	4	4	1	1	2	1	2	1	5	5	5	5	5	4	5	4	5	4	4	4	2	4	2	3
2	2	2	2	2	1	2	2	2	2	2	2	3	2	2	3	2	2	3	2	2	2	3	3	2	4	3	4	3	2	4	2	4	4	2	2	3	3	2	2	4	3	2	4	4	2	3	2	2	4
1	1	2	2	1	1	3	2	2	2	2	3	3	3	3	3	2	3	2	3	2	3	4	4	4	4	4	4	4	4	4	4	4	4	4	4	4	4	4	4	4	4	4	4	4	4	2	2	2	2
2	2	3	1	2	2	2	3	3	2	2	2	2	2	2	2	3	2	3	2	3	2	4	2	3	2	3	3	2	2	2	3	2	2	4	2	3	2	3	4	3	2	2	3	2	3	3	2	3	3
1	4	2	1	1	3	4	3	5	5	3	5	3	5	5	3	3	3	2	3	3	2	4	3	4	3	4	3	4	3	3	4	3	5	4	3	4	4	4	3	5	4	4	5	3	4	3	3	3	3
2	1	1	1	3	1	2	2	2	1	1	2	2	2	1	2	2	2	2	1	2	2	4	4	4	4	3	4	3	4	4	3	3	3	2	3	2	3	2	2	3	3	3	4	4	3	1	1	1	1
1	4	2	1	2	3	4	4	4	4	4	5	4	4	4	5	5	2	2	3	3	2	2	2	3	3	2	3	5	5	4	4	5	5	5	5	4	5	5	4	5	4	4	5	5	4	4	4	4	4
1	2	1	1	1	2	2	2	3	3	2	2	2	2	2	3	3	2	2	2	2	2	2	2	2	2	2	2	2	2	2	3	2	3	2	2	2	3	2	2	3	3	3	3	3	3	3	2	2	2
1	2	3	2	3	2	2	2	2	2	2	3	4	3	4	4	4	4	4	3	4	4	4	4	4	4	3	5	4	4	4	3	4	4	3	3	5	4	4	4	3	4	5	3	3	5	3	3	3	2
2	1	2	1	3	1	2	3	3	3	2	3	3	5	3	3	3	3	3	5	5	3	3	4	4	4	4	4	5	5	5	3	3	5	3	5	3	3	3	5	3	3	4	3	4	5	3	5	3	5
1	1	2	2	3	1	4	5	5	4	3	3	3	3	3	2	2	3	5	4	4	5	3	3	4	3	5	4	4	4	4	3	4	4	3	5	5	4	4	4	5	5	4	5	5	3	3	2	2	3
1	1	2	2	3	1	2	2	2	1	1	2	2	2	2	2	4	2	2	2	2	1	3	4	3	3	3	3	3	3	4	4	4	3	4	3	3	4	3	4	3	3	3	3	1	3	2	1	1	1
2	3	2	1	3	3	3	3	3	1	1	1	4	4	3	3	3	3	4	4	4	3	3	4	4	3	3	4	3	3	3	4	4	3	3	4	3	3	4	3	3	4	4	3	3	3	4	4	3	4
2	2	2	2	1	2	4	5	5	4	4	5	4	4	4	4	4	2	3	3	3	2	3	3	2	3	3	3	3	2	2	2	2	3	3	3	3	3	3	3	2	3	3	3	2	2	3	5	3	5
1	4	1	1	2	3	4	4	4	4	4	4	2	2	3	3	2	5	5	5	4	5	4	5	4	4	5	5	4	5	4	5	4	5	5	4	5	5	4	5	5	5	5	5	5	4	4	5	5	5
1	4	3	2	3	4	3	3	3	3	2	2	3	2	3	2	3	3	3	3	3	3	4	1	1	1	4	5	1	1	4	4	5	4	1	4	4	1	5	5	1	4	1	5	5	5	4	4	4	4
2	3	2	2	2	3	4	4	3	3	4	3	4	3	4	4	3	2	2	2	3	2	2	2	3	3	3	3	5	4	3	4	3	4	4	3	5	5	3	5	5	3	4	5	4	4	3	3	5	3
1	1	2	2	2	1	1	5	1	5	1	1	5	5	4	4	4	4	5	5	4	5	2	3	2	2	3	3	2	3	3	3	2	2	3	2	3	2	3	2	2	2	3	2	3	2	4	4	4	4
2	1	3	1	3	1	4	4	4	4	4	4	4	4	4	3	4	3	4	4	4	3	3	4	5	5	5	5	2	2	3	3	3	3	3	3	3	5	5	5	5	3	3	3	4	5	5	4	4	3
1	4	2	2	1	4	1	3	4	1	1	3	4	4	3	4	4	1	1	1	1	3	3	3	3	4	3	4	4	4	4	3	3	2	4	4	3	2	4	4	3	3	2	4	4	3	2	3	2	2
2	3	3	1	1	3	4	3	3	3	4	3	1	1	1	1	1	1	1	1	1	1	4	4	4	2	4	2	1	1	2	1	2	1	2	1	1	1	2	2	2	2	2	1	2	2	1	2	1	1
2	3	2	2	1	2	3	4	3	3	3	4	3	2	2	2	2	3	3	3	4	4	3	4	3	3	4	3	3	3	3	3	3	3	3	3	3	1	3	1	3	4	3	3	3	3	3	3	3	4
1	1	2	1	3	1	5	5	5	4	5	4	2	3	2	2	2	5	5	4	4	4	5	5	4	4	5	4	5	5	4	5	4	5	4	4	5	5	4	4	4	5	5	5	5	4	5	5	5	4
2	2	3	2	1	2	2	2	3	3	3	2	4	4	5	4	4	5	4	4	4	5	4	4	4	4	4	4	4	4	4	4	4	4	2	2	2	2	2	2	4	4	4	4	4	4	5	4	4	4
1	1	1	2	2	1	4	4	4	4	4	4	4	4	4	4	4	4	4	4	4	4	5	4	5	5	5	5	4	5	5	4	5	5	3	2	3	3	3	2	4	4	4	4	4	4	4	4	4	5
1	3	1	2	2	3	2	1	2	1	1	2	2	1	2	2	1	2	1	1	1	2	2	1	2	1	2	1	2	1	1	2	2	1	2	1	2	1	2	1	4	3	3	3	4	3	1	2	1	2
1	4	2	2	1	4	4	5	4	5	5	4	3	2	2	3	2	4	5	4	4	5	4	5	4	5	5	5	4	5	5	4	5	5	5	5	4	4	5	5	5	4	4	4	4	5	5	4	5	5
1	2	3	1	3	2	4	4	3	3	4	3	3	2	2	2	3	4	4	3	3	3	3	3	4	3	3	3	4	3	3	4	4	3	1	1	1	4	1	4	3	3	2	3	2	3	3	3	4	3
1	1	2	2	2	1	2	2	2	2	3	2	3	3	3	3	3	2	2	2	2	3	3	2	3	3	2	2	3	3	3	3	3	3	3	3	2	2	2	2	2	3	3	3	3	2	1	1	1	3
1	1	1	2	2	1	3	3	2	2	3	3	4	3	4	3	4	4	3	4	4	3	3	3	5	3	4	5	5	4	3	3	4	5	4	4	5	3	5	4	5	4	4	4	4	4	4	5	3	5
1	2	1	1	3	2	3	3	2	3	2	3	2	2	2	3	2	4	3	3	3	3	3	4	3	3	3	3	4	4	3	4	3	3	3	4	4	3	3	4	3	3	3	4	3	3	3	3	3	3
1	3	2	2	3	2	3	3	3	3	4	5	4	3	3	4	4	5	4	3	4	3	3	3	2	3	2	3	2	3	2	3	2	2	2	3	3	3	3	2	3	2	2	3	3	3	5	4	5	4
1	4	3	1	1	3	3	3	3	3	3	3	2	2	2	3	3	2	2	2	2	2	2	2	2	3	3	3	2	3	2	3	3	2	3	2	2	2	2	3	3	2	3	3	3	2	2	3	3	2
1	4	2	2	1	4	3	3	4	3	3	4	3	4	4	4	4	3	4	3	3	4	4	4	3	5	4	4	5	3	4	5	3	5	3	3	2	1	2	2	4	3	4	5	5	4	5	4	4	4
2	2	1	1	2	1	5	1	5	1	5	1	4	4	4	4	4	5	4	5	5	4	2	1	1	1	2	2	4	4	4	5	4	5	4	5	5	5	4	5	5	5	5	5	4	4	5	4	5	5
2	1	1	2	2	1	5	5	5	4	5	4	5	4	4	5	5	2	3	2	3	2	3	3	3	2	3	2	2	2	3	3	2	3	3	3	2	3	3	2	2	3	3	2	3	3	5	4	4	4
1	4	1	1	2	4	4	4	4	4	4	4	4	4	4	4	4	4	4	4	4	4	4	5	5	5	4	4	2	2	2	2	2	3	4	4	4	4	4	4	4	4	4	5	4	5	4	4	4	4
1	4	1	1	2	4	2	4	2	3	3	2	4	4	4	2	2	2	3	2	2	3	3	3	3	4	4	4	4	2	2	2	2	3	3	2	2	4	2	2	4	3	2	2	3	4	3	3	3	4
2	2	1	1	2	2	3	2	4	2	2	2	3	2	2	2	2	3	3	2	2	2	2	2	2	2	3	2	2	2	2	2	3	2	2	2	3	2	2	3	3	3	3	3	3	3	1	3	3	3
1	2	1	2	3	1	3	2	2	2	2	2	4	4	3	4	4	4	4	3	3	4	3	3	3	3	3	4	3	4	3	4	3	4	3	5	5	3	4	3	5	4	3	3	3	4	3	4	4	4
1	3	2	2	2	3	4	5	5	4	5	5	2	3	3	2	3	4	4	4	4	4	4	5	5	4	5	5	3	3	3	2	3	2	4	4	4	5	5	5	2	2	1	2	2	1	2	2	2	2
2	4	1	2	2	3	5	5	4	5	5	5	5	5	5	4	5	2	2	3	2	2	5	4	4	4	4	4	4	4	4	4	4	4	5	5	4	4	4	5	4	5	5	4	5	5	2	3	2	3
2	3	1	2	3	3	2	3	2	3	1	3	1	2	2	1	3	2	1	1	2	2	5	5	5	4	3	5	3	4	4	4	4	3	3	5	3	4	5	3	4	5	5	4	4	4	2	2	1	1
1	4	3	1	1	3	4	4	5	4	4	3	3	3	3	4	4	3	2	2	3	2	3	2	2	3	3	3	3	3	3	2	3	2	3	2	3	2	3	3	2	3	3	2	3	2	4	3	3	3
1	1	2	1	1	1	3	3	3	4	3	3	3	4	4	4	4	4	4	4	3	4	5	5	5	3	3	5	3	4	4	4	4	3	3	3	5	3	3	4	5	4	4	5	5	5	4	3	3	4
2	1	3	1	2	1	3	2	3	4	2	3	4	3	4	2	2	2	2	3	2	3	4	3	4	4	3	4	4	4	4	3	3	3	4	4	4	4	3	3	3	3	3	4	4	3	2	2	3	3
1	1	1	2	2	1	2	3	2	3	2	3	4	5	4	4	4	5	5	5	4	5	4	5	5	4	4	5	4	4	4	4	4	4	4	4	4	4	5	4	4	5	4	4	5	5	5	4	5	5
1	1	3	1	3	1	3	3	3	3	3	2	5	4	4	5	4	4	4	5	4	5	4	4	4	4	4	4	2	2	2	2	2	2	4	4	4	4	4	4	4	4	4	4	4	4	3	2	3	3
1	3	2	2	2	2	4	5	4	5	4	4	2	3	2	2	2	4	5	5	5	4	4	5	5	5	4	5	5	4	4	4	5	4	4	4	4	5	4	4	5	5	5	5	4	5	4	4	4	4
1	4	3	1	2	4	4	4	4	4	4	4	4	4	4	3	4	3	2	2	3	2	3	4	4	4	4	3	2	2	3	2	2	3	4	3	4	3	4	4	4	4	3	4	4	4	5	3	4	4
2	2	1	1	3	1	3	2	2	3	2	2	4	3	4	3	4	3	4	2	3	2	2	4	3	3	2	3	4	2	3	4	3	3	2	4	3	3	2	4	2	4	3	2	3	2	3	3	4	3
1	2	1	2	3	2	3	3	4	5	5	5	5	3	4	3	3	3	3	3	3	2	3	2	2	3	2	3	1	3	3	3	3	1	2	3	3	2	3	3	3	3	2	2	3	3	5	3	4	3
2	1	3	2	3	1	2	2	2	2	3	2	2	3	2	2	2	3	2	3	2	2	2	2	3	2	3	3	2	2	2	2	3	3	2	3	2	3	3	3	3	3	3	3	3	3	2	2	2	3
2	2	3	2	1	1	4	5	5	4	5	4	3	3	2	3	3	4	4	4	4	4	1	5	1	5	1	5	1	5	1	1	1	1	5	1	5	5	1	1	2	1	2	2	2	1	4	5	4	5
2	4	2	2	2	4	2	2	3	2	3	4	3	2	3	2	4	3	2	3	2	2	3	4	4	3	4	3	3	4	4	3	3	4	3	3	3	3	3	3	3	3	3	4	4	4	3	1	1	1
1	1	3	1	2	1	1	1	1	4	1	1	4	4	3	4	4	3	3	5	3	4	4	4	3	3	3	4	3	5	5	3	3	3	1	4	1	1	1	4	3	3	3	3	2	3	3	3	5	3
2	3	1	1	2	2	4	4	2	2	4	2	4	2	2	2	2	2	2	2	2	2	5	5	4	5	5	4	5	5	5	4	5	4	5	4	4	4	5	5	4	4	4	5	4	4	2	2	1	2
2	4	2	2	2	3	4	4	4	4	4	4	3	3	2	3	3	5	5	5	4	5	5	4	5	4	4	5	5	4	5	4	4	5	4	4	5	4	4	5	5	5	5	4	4	4	4	4	5	4
1	4	1	1	3	3	4	5	4	4	5	4	5	4	5	4	4	4	4	4	5	4	4	4	5	5	5	4	4	5	5	4	4	5	4	5	4	5	5	5	5	5	5	4	4	4	2	2	3	2
2	1	3	2	2	1	3	3	4	3	3	3	3	2	2	3	2	4	3	4	4	4	4	4	4	4	4	4	4	4	3	3	3	3	4	3	3	4	4	3	3	3	3	4	4	3	3	4	4	3
1	1	3	2	2	1	2	2	4	4	3	2	2	3	2	2	2	2	2	4	2	2	2	4	3	4	4	2	2	3	3	2	2	4	4	4	3	4	2	4	4	4	4	4	2	2	3	2	4	3
1	2	1	2	3	1	5	4	4	3	3	5	3	2	3	2	3	5	4	4	4	5	5	5	5	4	3	4	5	3	3	3	3	4	3	3	5	4	5	4	4	4	4	5	4	5	3	3	5	4
2	2	2	1	1	2	1	5	3	5	1	5	1	3	5	1	1	1	5	1	3	3	5	3	3	4	4	4	3	3	3	3	3	2	5	5	5	5	5	4	5	5	4	4	5	3	3	3	5	5
1	3	3	2	1	3	5	4	5	4	5	5	2	3	3	3	3	5	5	5	5	4	4	5	4	5	4	5	3	2	3	2	3	2	4	4	4	4	5	4	5	5	5	5	4	4	4	4	4	4
2	2	2	2	2	1	2	3	2	2	2	2	4	4	3	4	4	4	4	4	4	4	4	4	3	4	3	4	3	3	3	5	5	5	5	3	4	4	3	5	3	3	3	3	2	3	5	4	4	5
1	2	2	2	2	1	3	5	3	4	4	5	3	3	4	4	4	3	4	4	4	5	3	5	3	4	5	4	4	4	3	3	5	4	3	4	3	4	3	4	5	3	5	4	4	3	3	3	4	5
1	4	1	2	2	4	3	3	3	2	2	3	4	5	4	4	4	5	5	4	5	5	3	3	3	3	1	3	3	3	2	2	2	2	2	2	2	3	3	3	3	2	3	2	2	3	4	4	4	4
1	4	3	2	3	4	4	4	4	3	4	4	3	4	4	3	3	2	2	2	2	2	3	3	3	3	4	4	4	4	3	3	4	4	3	3	3	4	3	4	4	3	3	4	3	4	4	4	3	3
1	2	2	2	2	1	2	4	3	2	3	3	2	2	2	2	3	2	2	2	2	4	2	2	2	3	3	3	4	4	4	2	4	4	2	3	2	4	3	2	4	2	2	3	2	4	3	1	3	1
2	4	3	1	2	3	4	5	5	5	5	3	4	4	4	3	5	4	4	3	4	5	1	1	3	1	1	3	3	4	4	3	3	4	4	3	4	4	4	3	3	3	4	3	4	4	2	2	3	2
1	2	1	1	2	2	2	2	3	2	3	3	3	2	2	4	3	4	3	3	2	4	4	2	4	4	3	2	2	4	4	4	3	4	4	4	3	3	2	3	3	2	4	3	4	3	2	2	3	4
1	1	3	2	2	1	4	4	4	4	4	4	4	4	4	4	4	4	4	4	4	4	4	4	4	4	4	4	5	5	4	5	4	5	5	4	5	4	4	5	4	4	3	4	3	3	4	5	5	5
2	4	1	2	1	4	4	4	3	4	3	4	3	4	3	4	4	4	4	4	3	4	4	5	5	3	4	5	5	4	4	5	4	5	4	3	5	5	4	3	1	5	5	4	4	1	4	3	4	3
1	3	3	1	3	2	3	4	3	3	3	3	3	3	3	3	4	4	3	4	4	3	4	3	3	3	4	4	3	3	3	3	4	4	3	3	4	4	4	4	4	4	4	3	3	4	1	1	3	1
1	3	2	1	3	3	3	3	3	3	3	3	3	3	2	2	3	3	2	2	2	3	2	2	3	3	3	3	2	2	2	3	3	2	3	2	2	3	2	3	3	3	2	3	3	3	1	1	3	3
2	3	3	1	2	3	2	2	2	2	2	2	4	5	5	4	4	3	2	3	2	3	4	4	4	5	5	5	4	4	4	4	4	4	4	4	5	4	4	4	5	5	5	5	4	5	4	5	5	5
1	2	3	2	2	1	1	3	3	1	1	1	1	1	1	1	1	3	3	2	2	2	4	4	3	3	3	3	1	2	3	1	3	3	1	1	2	1	2	2	2	4	2	2	3	2	3	3	3	4
2	4	3	2	1	4	2	2	2	4	2	2	3	2	2	2	4	4	3	3	3	3	3	3	4	2	2	2	2	2	1	3	3	2	2	2	2	2	2	3	2	3	4	3	2	3	2	3	3	3
1	2	1	1	1	1	2	3	3	3	2	2	5	4	4	5	5	5	5	4	5	5	4	4	4	4	4	4	5	4	4	4	5	4	5	4	4	5	4	4	5	4	4	5	4	4	4	4	4	4
1	2	2	2	2	2	3	3	4	3	3	4	3	3	4	4	4	4	4	4	4	3	4	5	5	3	4	5	4	4	3	3	4	3	4	3	5	3	3	3	3	5	5	4	5	4	4	4	4	4
1	4	1	1	3	3	3	3	3	4	4	3	3	3	3	3	3	4	3	3	3	4	4	4	4	4	3	4	3	3	3	3	3	4	3	4	4	4	3	4	4	3	4	4	4	3	3	3	3	3
1	2	3	1	2	2	3	3	3	4	5	5	5	3	5	3	4	3	3	2	3	2	4	3	4	3	4	3	3	5	3	5	3	5	5	3	4	4	5	4	3	4	5	5	4	4	4	4	5	3
2	1	1	2	3	1	2	3	3	3	2	3	3	3	3	3	3	2	2	3	3	2	3	3	2	2	2	3	3	3	2	3	2	2	2	3	2	2	3	3	2	2	2	3	2	3	3	3	3	3
2	2	2	1	2	1	3	4	4	3	3	3	3	3	4	4	3	4	3	3	3	4	3	4	3	4	3	4	3	4	4	3	4	3	3	4	3	4	4	4	4	4	3	3	4	3	3	3	4	4
1	3	3	2	1	3	2	2	3	2	2	2	2	2	2	2	2	3	2	3	3	2	4	2	4	2	4	3	2	2	2	4	4	3	3	2	2	2	3	2	3	2	2	4	3	3	2	3	3	2
2	3	1	1	3	2	3	3	3	4	3	3	2	2	3	2	3	3	4	3	3	4	3	4	4	3	3	4	3	4	4	4	3	4	3	3	4	3	4	3	4	4	4	4	4	4	4	4	4	3
2	3	2	1	1	3	3	3	3	4	3	4	4	3	4	4	3	3	3	3	1	3	4	3	3	4	3	3	4	3	4	4	4	4	4	3	3	3	3	3	3	4	3	3	4	3	3	4	3	3
2	2	2	1	2	2	3	3	3	4	3	4	3	3	2	3	2	4	4	3	3	4	4	3	3	3	3	3	3	4	4	4	3	4	4	3	4	4	3	4	2	3	3	3	2	2	4	3	3	4
2	3	1	2	3	2	2	3	2	2	3	2	3	3	2	2	3	2	3	2	3	3	4	4	4	4	4	4	4	3	3	4	3	3	4	4	3	3	4	4	3	4	4	3	3	4	3	3	3	3
1	4	1	1	2	3	1	4	5	4	5	1	4	4	4	3	4	4	4	4	3	3	5	4	5	3	5	4	3	3	4	3	3	3	5	4	5	4	4	5	4	5	4	5	5	5	4	4	5	3
1	2	3	2	3	2	3	1	3	3	3	3	1	1	1	1	3	3	1	3	1	1	2	2	2	3	3	3	3	2	2	2	3	2	3	3	2	2	3	2	2	2	3	3	3	2	3	3	3	3
2	2	1	1	3	1	4	4	4	4	3	4	3	4	4	4	4	4	4	4	3	4	3	3	3	4	4	3	3	5	3	4	4	4	4	5	3	4	3	5	4	4	4	4	3	3	4	5	3	4
2	4	2	1	3	4	2	2	3	3	2	3	3	3	3	4	4	4	4	3	4	4	4	4	4	3	3	4	2	2	3	2	3	2	4	4	4	4	3	4	3	4	3	4	3	3	4	3	4	3
2	1	2	1	3	1	1	3	2	1	1	1	2	3	4	4	3	3	2	1	3	1	2	1	1	2	1	3	2	2	2	1	1	2	3	2	1	1	2	1	1	3	3	3	2	3	3	3	3	3
2	1	1	1	2	1	3	3	3	4	3	3	4	4	3	3	3	3	4	3	3	3	3	4	3	4	3	4	3	4	4	4	4	3	4	3	4	4	3	3	2	2	3	2	3	2	3	4	4	4
1	1	2	1	3	1	5	4	3	4	3	5	3	5	4	4	3	5	3	4	3	3	3	4	3	3	4	3	3	3	4	4	4	4	3	3	4	4	3	4	4	3	3	3	3	3	4	4	5	4
1	1	3	2	2	1	3	3	3	3	3	3	2	2	2	2	2	2	2	2	3	3	3	3	3	3	3	3	3	3	3	3	3	3	3	3	3	3	3	3	3	3	3	3	3	3	1	1	1	1
1	1	1	2	2	1	5	4	4	4	5	4	4	4	4	4	4	4	4	4	5	5	4	5	4	5	5	5	4	5	4	4	5	4	5	4	4	5	4	4	4	5	5	4	4	5	5	4	5	5
2	1	2	1	2	1	4	4	5	4	4	4	4	4	5	4	4	4	4	4	4	4	4	4	5	4	5	5	2	2	2	2	1	1	4	5	5	5	5	4	4	4	4	4	4	4	2	2	2	2
1	2	1	1	1	2	3	2	2	2	3	3	2	4	3	3	3	3	4	4	3	2	2	2	2	2	4	2	2	2	3	4	4	3	3	3	4	3	3	4	3	1	3	3	3	3	3	3	3	3
2	4	1	2	3	4	3	3	2	3	3	2	2	2	2	2	3	2	3	2	3	2	3	3	4	3	4	4	3	4	4	4	3	4	3	4	4	3	3	3	3	4	4	4	4	3	3	3	3	3
2	2	3	2	1	1	1	4	1	4	1	4	4	4	3	3	4	4	3	4	4	4	4	5	4	5	4	5	3	3	3	4	3	4	5	5	4	5	5	5	3	1	2	2	2	3	5	3	3	5
1	1	2	1	3	1	3	3	3	2	2	3	3	3	2	3	2	2	2	2	3	2	2	3	3	3	3	3	2	3	3	2	3	3	3	2	3	2	3	3	2	3	2	2	3	3	3	2	3	3
2	1	1	1	3	1	4	4	4	4	4	4	5	4	5	4	4	4	5	4	4	4	5	5	4	4	4	4	4	4	4	4	4	4	5	4	5	5	5	5	5	5	4	5	5	5	4	4	5	5
2	2	2	1	1	2	3	4	4	3	4	4	4	3	4	3	3	4	4	3	4	3	3	5	5	5	5	3	5	1	3	1	1	1	3	5	3	5	1	3	1	3	1	5	3	5	4	5	3	3
2	3	1	2	2	2	2	3	2	2	3	2	4	4	3	3	4	4	4	4	4	3	3	3	4	3	3	4	4	4	4	3	4	3	4	3	4	4	4	3	3	4	4	4	3	4	3	3	3	3
1	4	3	1	2	4	3	3	3	3	4	3	4	5	3	5	4	3	3	3	3	3	4	5	3	3	3	5	3	2	3	3	2	2	3	5	4	4	5	3	3	5	4	5	3	4	3	4	4	3
2	3	1	1	1	4	4	4	4	4	4	4	4	4	4	4	4	4	4	4	4	4	4	5	4	4	4	5	4	5	5	4	4	4	5	5	5	5	4	5	2	1	2	2	1	1	4	5	5	5
1	4	2	1	1	4	4	4	4	4	4	4	4	4	4	4	4	4	4	4	4	4	4	1	1	4	4	4	1	1	1	5	4	5	1	1	5	5	5	5	1	1	4	5	5	5	4	4	4	5
2	1	1	1	3	1	3	4	3	4	3	3	3	2	2	3	2	3	4	3	4	3	3	2	2	3	2	2	4	3	3	3	3	3	4	3	4	4	4	3	4	4	4	4	4	3	4	4	4	3
1	4	2	2	2	4	3	3	3	2	3	2	2	2	2	3	2	3	2	2	3	2	2	2	3	3	3	3	2	3	2	2	2	3	3	2	2	3	3	3	3	2	2	3	2	3	3	2	2	2
2	3	3	2	2	3	4	4	4	4	3	4	2	3	2	3	2	4	3	4	4	3	4	3	4	4	3	4	4	3	3	4	3	4	3	3	4	3	4	4	3	4	3	4	3	3	3	3	3	3
2	2	2	2	2	2	2	3	2	2	2	2	2	3	3	2	2	2	2	3	3	2	3	3	3	3	3	4	3	4	4	4	3	3	4	4	4	4	4	3	3	3	3	3	3	4	2	3	3	2
2	4	2	1	2	4	4	4	4	4	5	5	4	5	4	5	5	4	5	4	5	5	5	5	5	4	4	4	4	4	5	4	5	4	1	1	1	2	1	2	4	4	4	4	4	4	2	2	2	2
1	3	1	2	1	3	4	5	5	5	5	5	5	4	4	5	5	2	3	2	3	3	5	4	5	4	4	5	5	5	4	4	4	5	4	5	5	4	5	4	4	4	4	5	5	4	5	5	5	5
2	3	2	2	2	2	4	4	3	4	5	5	3	1	3	3	1	3	3	5	3	5	4	3	3	3	3	4	4	5	5	4	4	4	3	5	4	5	3	5	3	4	4	4	5	3	5	3	3	5
2	4	3	2	2	4	1	2	1	3	3	1	2	1	1	2	1	1	3	3	2	1	5	5	5	5	5	5	3	5	5	3	5	3	5	3	3	5	3	5	5	5	5	5	5	5	1	2	2	2
1	2	2	1	1	2	3	2	2	3	3	2	3	3	3	2	3	3	3	3	3	3	3	3	3	3	3	3	3	3	3	3	3	3	3	3	3	3	3	3	3	3	3	3	3	3	2	3	2	3
2	2	2	2	2	1	2	2	3	3	4	4	3	3	2	4	2	2	3	4	4	3	5	5	5	3	3	5	5	3	3	3	3	3	4	4	5	3	5	3	4	3	4	5	4	5	3	3	3	3
2	4	3	2	1	4	2	3	2	3	2	3	2	3	3	3	3	3	2	2	2	2	2	3	3	3	3	3	3	3	3	2	3	2	3	3	2	2	2	3	2	3	3	3	3	3	3	2	3	3
1	1	1	1	3	1	2	2	2	3	3	2	3	2	1	2	3	3	2	3	3	2	3	3	3	3	1	1	3	2	3	1	1	2	1	3	1	2	2	2	3	3	3	3	3	1	3	3	3	4
2	1	2	2	3	1	2	2	2	2	2	2	2	2	2	3	3	3	3	3	3	3	4	4	4	4	4	4	3	3	3	3	3	3	4	4	4	3	4	4	4	3	3	3	3	4	2	2	3	2
1	1	3	2	2	1	3	3	2	3	4	4	4	2	2	2	3	2	3	2	2	2	3	3	3	3	3	4	3	3	3	3	3	3	2	3	3	3	3	3	4	3	3	3	4	3	3	3	2	2
1	2	3	2	3	2	5	5	4	4	4	5	5	5	4	5	4	4	4	5	5	4	5	4	4	4	4	5	4	4	5	5	5	5	3	3	3	4	4	4	4	5	5	5	4	5	4	4	5	4
2	3	2	1	1	3	4	4	4	4	4	4	4	4	4	4	4	4	4	4	4	4	4	4	4	4	4	4	4	4	4	4	4	4	4	4	4	4	4	4	4	4	4	4	4	4	5	4	5	5
2	1	1	2	3	1	4	3	3	2	2	3	3	3	3	3	3	3	3	3	3	2	3	3	3	4	3	3	4	2	3	3	4	2	4	2	4	3	2	4	2	2	4	4	2	2	1	1	1	1
1	4	2	2	1	3	4	4	3	4	4	3	5	3	3	5	5	3	4	3	4	3	4	3	4	3	4	3	5	3	3	3	4	4	2	2	2	3	2	2	3	3	3	4	5	4	4	4	3	4
2	2	3	2	1	2	5	3	4	3	4	4	3	3	5	5	3	4	5	5	3	4	5	3	5	5	5	5	5	5	5	5	5	5	2	3	2	3	2	2	5	3	3	3	4	3	3	2	2	2
2	3	3	2	2	2	4	4	5	4	4	4	4	4	5	5	4	3	2	2	2	3	4	4	4	4	4	4	4	4	4	5	4	5	4	4	5	5	5	4	1	1	2	2	2	2	5	5	4	4
1	3	1	1	2	2	4	3	4	4	4	4	4	4	3	4	4	4	3	4	3	4	3	4	3	4	4	4	4	4	4	3	3	4	4	3	4	3	3	4	4	4	4	3	3	4	4	3	4	3
1	4	2	2	1	3	3	3	4	3	4	3	3	3	3	4	3	3	3	3	3	4	4	3	4	4	3	3	2	2	2	3	3	2	4	4	3	3	4	4	3	4	3	3	3	3	4	4	3	4
2	1	2	2	2	1	5	4	4	1	5	1	2	3	3	3	2	4	3	4	4	4	5	5	4	3	5	3	2	3	1	2	2	2	5	4	1	4	1	4	5	4	5	4	4	3	4	3	5	4
1	1	3	2	3	1	4	5	4	4	5	4	5	5	4	4	4	5	4	4	4	4	3	3	2	2	3	3	3	3	3	3	2	2	2	2	3	3	3	3	2	3	2	3	2	3	2	3	3	2
2	3	3	2	1	4	3	3	3	3	2	2	4	4	5	4	5	4	4	4	4	4	5	4	4	4	5	5	4	5	5	4	4	5	4	5	4	5	4	5	5	5	4	4	5	5	4	4	4	4
2	4	1	1	3	3	3	2	3	2	2	2	3	3	2	2	3	2	2	2	2	3	2	3	2	3	3	3	2	2	3	2	2	2	2	2	3	3	3	3	3	3	3	3	3	3	2	3	2	3
2	1	2	2	1	1	4	4	3	3	4	3	2	3	3	2	3	4	3	4	4	3	2	3	3	2	2	3	3	3	3	3	2	2	3	3	3	3	3	3	3	2	3	2	3	2	4	4	3	4
1	3	3	1	3	3	3	3	2	3	2	2	3	2	2	3	3	2	3	2	2	2	3	3	3	3	3	3	2	3	2	2	3	3	3	2	2	3	2	3	3	3	2	3	3	2	2	3	3	2
1	4	3	2	3	2	4	3	5	4	3	3	5	5	3	3	3	5	4	4	4	5	3	2	3	2	3	3	3	3	2	3	3	2	3	3	2	2	2	3	2	3	3	3	3	3	3	1	5	5
2	3	2	1	1	3	1	5	5	5	1	5	1	5	5	1	5	4	4	4	4	4	5	4	5	5	4	5	4	5	4	5	5	4	5	4	4	4	5	4	1	2	1	2	2	1	3	3	3	2
1	1	1	1	2	1	3	2	3	2	2	2	3	4	3	2	4	2	3	3	3	2	4	3	3	3	2	4	2	3	4	4	3	3	4	2	4	2	4	2	4	2	2	2	2	3	4	4	4	2
1	4	3	2	3	4	4	3	3	3	5	3	5	5	5	3	3	4	4	4	4	4	3	2	3	2	2	2	2	3	2	3	3	2	2	2	2	2	2	2	2	3	3	3	2	3	5	4	4	5
2	3	1	2	2	3	3	3	3	3	2	2	2	2	2	2	2	2	3	3	3	2	3	2	2	3	2	2	3	3	3	2	2	2	3	3	2	3	2	3	2	2	2	3	2	2	3	3	3	3
2	1	1	1	2	1	4	3	4	4	4	4	2	2	3	2	2	2	4	4	2	4	3	4	4	4	2	3	3	3	3	3	2	2	2	3	4	4	3	3	3	2	4	4	2	3	3	2	3	4
2	4	1	1	3	4	1	1	1	5	5	5	5	5	4	5	3	3	5	3	4	3	3	3	4	3	4	5	3	3	3	4	4	4	1	1	1	5	5	4	5	5	4	4	4	4	4	5	5	5
2	1	3	2	1	1	3	4	3	4	4	4	3	4	4	4	3	3	3	2	3	3	2	3	2	2	2	3	2	2	2	3	3	2	3	3	3	3	3	3	3	3	2	2	2	3	3	3	3	3
1	2	3	1	1	2	3	3	2	2	2	2	3	2	2	2	2	3	2	3	3	2	2	2	2	3	3	2	2	3	2	3	2	3	3	3	3	3	3	3	3	3	3	2	2	3	2	2	2	2
2	4	1	2	3	3	3	3	4	3	4	4	3	2	3	3	2	4	4	3	4	3	3	5	3	5	5	3	4	4	4	4	4	3	3	5	5	4	3	5	4	4	3	4	3	4	4	3	3	4
1	1	3	2	1	1	4	3	3	4	4	3	3	4	4	4	4	3	4	3	4	3	3	3	3	4	4	4	1	3	1	1	1	3	2	2	2	3	3	3	4	4	3	4	3	3	4	4	4	3
2	2	3	2	1	1	3	4	4	3	4	4	4	3	3	3	3	4	3	3	4	3	2	2	3	3	3	3	2	2	3	3	2	2	3	3	3	3	3	3	3	2	2	3	3	2	4	4	4	4
2	2	1	1	1	2	4	3	3	4	4	4	3	3	4	3	4	4	4	4	3	3	1	1	1	3	3	1	3	4	3	4	4	4	2	3	3	3	2	3	3	3	4	4	3	4	4	3	4	3
1	3	1	2	2	2	3	4	4	4	4	3	3	3	3	3	3	3	3	4	4	3	3	2	3	2	2	2	2	2	3	2	2	2	3	2	3	2	2	3	2	3	2	3	3	2	3	3	4	3
2	3	1	1	3	3	4	4	4	2	4	4	3	3	3	2	2	3	4	3	3	2	4	4	3	3	3	3	4	3	4	3	4	3	3	3	3	3	3	3	4	3	3	3	3	3	4	2	3	3
2	4	1	2	1	3	4	4	4	5	4	5	5	4	5	5	4	4	5	5	4	4	5	5	5	5	1	1	5	5	5	5	1	1	1	5	5	1	1	1	5	5	5	1	1	1	5	5	5	5
2	3	2	2	2	2	1	1	5	5	5	1	5	2	2	1	1	5	2	2	1	1	2	1	2	2	1	1	1	1	1	2	2	1	2	2	1	2	1	2	1	1	2	1	1	1	2	1	1	2
2	1	3	2	1	1	3	3	3	3	4	3	3	3	4	3	4	2	2	3	3	2	4	3	4	3	4	2	4	3	3	3	2	4	3	2	3	2	4	3	3	4	3	3	3	4	3	3	3	3
1	1	3	1	3	1	5	4	4	5	4	5	4	4	4	4	5	5	4	4	4	5	3	3	2	2	2	2	3	3	2	3	3	2	2	3	3	3	2	3	3	3	3	3	3	3	5	5	4	5
2	1	1	2	1	1	5	4	3	3	5	4	3	5	4	4	5	3	4	4	3	3	4	4	5	5	4	4	3	5	3	4	3	4	4	3	4	3	3	5	3	4	4	3	3	3	5	4	4	5
2	3	3	1	1	3	2	2	3	3	3	3	4	4	4	5	5	5	5	4	5	4	4	4	5	4	5	5	4	5	5	4	4	5	4	4	4	4	4	4	4	5	4	4	4	4	4	4	4	4
2	1	1	2	2	1	2	4	3	4	3	4	2	2	2	2	2	2	4	4	3	4	3	2	1	1	1	2	2	3	2	4	4	3	3	3	3	2	2	3	2	3	4	4	2	3	2	4	4	2
1	3	1	1	2	2	4	4	4	4	4	5	4	4	5	4	5	5	5	5	4	5	5	4	5	4	4	4	3	3	3	3	2	2	5	4	4	5	5	4	2	3	3	2	3	2	4	5	5	4
1	1	3	2	1	1	3	3	2	2	2	2	3	3	3	3	3	2	2	3	3	3	4	1	1	1	4	5	1	1	1	5	5	5	4	4	5	4	5	5	1	4	4	5	5	5	4	5	5	4
2	2	3	2	1	1	5	4	5	5	4	4	4	5	5	4	5	4	4	4	5	5	4	4	4	4	4	4	5	5	5	5	5	4	4	5	5	5	4	5	5	4	4	5	4	5	5	5	4	5
1	2	2	2	3	2	4	4	3	4	4	3	3	4	4	4	3	4	3	4	4	4	4	3	4	3	3	5	3	5	3	3	5	5	2	2	3	3	3	2	4	3	3	4	3	5	2	3	3	3
1	3	3	2	3	3	2	2	3	2	2	2	2	4	2	3	3	2	3	3	2	3	4	5	3	5	3	3	5	4	5	3	4	5	5	5	5	5	5	3	3	5	3	5	3	5	1	1	3	3
1	4	2	2	1	4	3	3	1	3	3	1	5	5	4	3	5	4	3	3	3	4	3	4	4	4	5	4	5	3	4	4	3	3	3	5	5	5	4	5	4	4	4	4	3	3	3	2	3	3
1	2	2	1	1	2	2	1	3	2	2	1	3	2	4	2	4	3	3	3	3	2	3	3	3	3	3	3	5	3	3	3	4	4	4	5	5	3	4	4	3	5	5	4	3	5	3	2	2	3
1	3	3	2	3	3	2	3	3	2	2	3	3	2	3	3	3	2	2	3	2	3	4	3	3	4	4	4	3	3	4	3	3	4	4	3	3	4	3	3	4	3	4	3	3	3	1	1	3	1
1	1	1	1	2	1	3	3	3	3	3	3	1	1	3	3	1	3	2	2	2	3	4	4	3	4	4	3	3	4	4	3	3	4	4	4	3	3	3	3	4	3	4	3	3	3	4	4	3	4
1	3	2	1	2	3	2	3	2	3	3	3	2	2	2	3	2	3	2	3	2	2	2	3	2	3	2	2	3	2	3	3	3	3	3	3	2	3	2	3	2	2	2	3	2	3	3	3	3	2
2	3	1	1	1	2	3	3	3	2	2	2	2	4	3	3	3	2	4	2	3	2	2	2	3	4	3	4	2	4	3	4	4	3	2	2	2	3	4	2	3	4	2	3	4	4	4	3	4	4
1	2	3	2	3	2	2	3	3	3	3	2	2	2	3	3	3	3	3	2	2	2	3	3	3	3	3	3	3	3	3	3	3	3	3	3	3	3	3	3	3	3	3	3	3	3	3	3	2	2
2	2	1	2	3	2	1	1	3	1	3	2	1	1	1	2	1	3	2	3	4	4	3	2	2	1	1	1	3	3	3	3	3	3	1	3	1	2	1	3	1	2	1	1	3	3	2	3	4	4
2	2	1	1	2	2	4	4	4	4	3	4	1	1	1	2	1	1	3	2	1	1	1	1	3	3	1	2	1	3	3	2	2	1	1	3	1	1	1	3	2	2	1	1	2	3	1	1	3	1
1	3	3	2	3	3	4	5	4	5	5	4	5	5	4	5	5	2	2	3	2	3	3	3	3	1	3	1	3	3	1	1	1	3	3	3	3	3	3	3	1	3	3	1	3	3	4	4	4	4
2	3	2	1	3	3	3	4	3	4	3	3	3	4	4	4	4	2	2	3	3	2	3	4	4	3	3	3	3	3	3	4	3	4	1	1	1	3	3	3	3	3	4	4	4	4	3	1	1	1
1	3	2	1	1	3	4	5	5	5	5	5	4	4	5	5	4	5	5	4	5	5	3	3	3	3	3	3	2	2	2	2	2	2	2	2	3	3	3	2	3	3	3	2	2	2	5	5	5	4
2	2	2	1	2	1	3	4	3	4	4	3	3	3	3	3	4	3	4	4	3	3	3	4	4	3	3	4	2	3	3	3	3	2	3	4	3	3	4	3	4	3	3	4	3	3	3	3	3	3
1	1	2	2	3	1	3	3	4	3	3	3	4	3	3	4	4	3	4	4	3	3	3	4	4	4	3	4	4	4	4	4	3	4	2	2	3	2	3	3	4	4	3	4	3	4	4	3	3	4
1	2	2	1	3	2	4	4	5	5	5	4	4	4	5	5	4	4	4	5	5	4	4	5	4	5	5	5	4	5	5	4	4	5	3	2	3	3	3	2	5	5	4	4	5	5	4	4	5	4
2	2	1	2	3	2	5	5	5	4	4	4	4	5	5	4	4	5	5	4	4	4	5	5	5	5	5	4	4	4	4	4	4	4	4	5	4	5	5	5	4	5	5	5	5	4	5	5	5	4
2	1	3	1	1	1	4	4	3	3	4	3	4	4	3	3	3	3	4	3	3	4	3	3	3	4	4	3	3	3	4	3	4	3	3	4	3	4	4	4	4	3	3	3	3	3	3	4	3	4
2	2	1	2	2	1	4	4	3	4	4	3	3	3	3	3	1	4	4	3	4	3	4	3	4	4	3	3	4	4	3	3	4	4	4	4	4	3	4	4	3	4	3	4	3	4	4	3	4	4
1	4	3	1	1	4	4	4	5	3	4	3	4	4	3	3	5	4	3	3	5	4	5	5	4	5	5	5	5	4	4	4	4	4	4	4	5	4	3	4	4	5	4	5	3	5	5	3	3	4
1	2	3	2	2	2	4	5	4	4	4	4	4	5	5	4	4	4	5	5	4	4	4	5	5	4	4	5	5	4	4	4	4	4	4	5	5	4	5	5	4	5	4	4	5	4	4	4	4	4
1	3	2	2	1	2	3	3	2	3	3	3	2	3	2	2	2	3	3	3	3	3	3	3	3	3	3	3	3	3	3	3	3	3	3	3	3	3	3	3	3	3	3	3	3	3	3	3	3	3
1	4	1	1	1	4	4	5	4	4	4	5	5	5	5	4	4	5	5	5	4	4	4	5	5	4	4	5	4	5	4	4	5	4	5	5	4	4	4	4	1	1	1	1	1	1	5	4	5	4
2	1	3	1	3	1	3	3	4	4	3	3	4	4	3	4	4	4	3	4	3	3	3	4	3	4	3	4	4	4	3	4	3	4	3	5	3	3	3	5	4	3	4	3	3	3	3	3	3	4
1	3	1	1	1	3	4	4	4	4	4	3	3	5	4	3	5	5	4	5	3	4	3	4	5	5	5	3	2	2	1	1	3	3	5	5	5	5	5	4	4	5	4	3	3	4	5	3	3	3
1	2	3	2	2	2	5	4	5	5	3	5	3	4	5	3	5	3	5	3	3	4	3	3	2	2	2	2	3	3	5	4	4	4	3	5	5	5	4	4	4	3	5	4	5	4	4	3	3	4
1	2	3	2	3	1	5	4	5	5	5	5	5	4	4	4	4	4	5	4	4	4	5	4	5	5	5	5	4	5	5	4	5	5	5	5	4	4	4	4	5	4	5	5	5	4	5	4	4	5
2	1	3	1	3	1	4	1	4	5	5	4	4	1	4	5	5	1	1	1	5	5	1	1	1	1	1	1	2	2	2	2	2	2	4	4	4	4	4	4	4	4	4	4	4	4	3	2	2	3
2	3	2	2	2	3	4	5	5	5	5	4	5	4	5	4	4	5	5	5	4	5	3	3	2	2	3	2	4	4	5	5	4	5	4	5	5	4	5	5	4	4	4	5	4	5	3	2	3	2
2	4	2	2	3	3	5	4	5	5	5	5	4	4	4	5	4	5	4	4	4	5	3	3	2	2	2	2	4	4	4	4	4	4	4	4	4	5	4	5	4	5	4	5	5	4	3	5	3	5
2	4	2	1	2	3	4	4	4	4	3	4	4	4	4	4	4	4	3	4	4	3	4	4	3	3	3	4	5	5	3	4	3	3	3	5	3	5	3	5	3	3	3	5	5	5	5	3	3	5
2	4	2	2	1	3	2	2	3	2	3	3	3	2	3	2	2	3	2	3	2	3	3	3	3	3	3	3	3	3	3	3	3	3	3	3	3	3	3	3	3	3	3	3	3	3	3	3	3	2
1	2	1	1	2	1	4	4	4	4	4	4	2	2	2	2	2	4	4	4	4	4	2	3	3	3	2	3	2	3	3	2	2	3	3	2	3	3	2	3	3	2	2	3	3	2	5	5	5	4
2	2	1	2	2	1	3	3	3	4	3	3	2	4	3	4	3	4	4	3	3	2	2	2	3	3	3	3	4	4	2	4	4	3	3	4	2	3	2	4	3	2	3	2	3	4	3	4	2	3
2	2	1	1	1	1	1	2	1	1	1	1	2	2	1	1	1	2	2	2	2	2	2	2	5	5	5	5	5	2	2	5	5	5	5	2	2	5	2	2	5	5	5	5	5	2	3	3	3	3
2	4	1	1	2	4	4	2	3	2	4	2	3	2	4	4	2	4	4	2	2	2	4	3	2	2	4	3	3	3	4	2	2	4	3	2	4	3	3	3	3	3	4	2	3	4	3	2	2	2
1	3	2	1	1	2	3	4	4	5	4	3	3	3	5	4	5	3	4	3	4	5	4	4	4	3	4	4	3	5	3	3	3	5	3	4	4	5	4	3	4	5	3	5	4	4	3	4	3	5
1	2	2	2	2	1	2	2	2	2	2	3	2	2	3	2	2	3	2	2	3	2	1	3	1	1	1	1	1	3	1	3	1	1	3	3	1	1	3	1	1	3	1	3	1	3	3	1	1	3
1	4	3	1	3	4	3	4	4	3	4	3	3	4	3	3	4	4	4	4	4	4	3	2	3	3	3	2	4	3	3	4	3	3	4	3	3	3	4	4	4	3	4	3	4	4	3	3	3	3
2	2	3	1	1	1	4	4	4	3	3	3	4	4	4	3	3	3	3	2	3	3	3	4	4	3	4	3	4	4	4	3	3	4	3	3	3	4	4	4	4	4	4	3	4	4	3	4	4	4
2	1	3	2	1	1	3	3	4	3	3	4	3	3	4	4	4	4	3	3	4	4	4	4	3	3	4	4	4	4	4	3	3	3	3	3	2	2	3	3	3	3	4	3	3	4	4	4	4	3
1	3	2	1	2	2	4	4	4	4	4	4	4	4	4	4	5	5	4	5	4	5	1	5	1	5	5	5	1	5	5	1	1	1	4	4	4	4	4	4	5	4	4	5	5	5	3	3	2	2
1	4	2	2	1	4	3	4	5	5	4	3	3	4	4	4	3	4	3	4	5	5	4	3	4	4	3	3	3	3	4	3	3	4	3	3	3	3	3	3	3	3	3	3	4	4	4	3	3	3
2	2	2	2	2	1	4	3	4	3	4	3	3	4	3	4	4	4	3	3	3	3	4	4	4	3	4	4	3	4	4	4	3	4	4	4	3	4	3	4	3	4	3	3	4	4	3	4	4	3
1	3	2	1	2	2	2	2	2	2	2	4	2	2	4	4	2	3	2	4	2	3	3	3	4	3	4	3	1	3	3	3	1	1	3	3	3	3	3	3	3	3	3	3	4	3	3	3	4	2
1	3	2	1	2	3	4	3	3	3	4	3	1	1	2	2	1	1	1	1	2	1	3	4	4	3	4	4	3	3	4	3	4	3	3	4	3	3	3	4	4	3	4	4	3	3	3	3	4	4
2	1	2	1	2	1	5	4	4	3	3	5	3	5	5	3	4	4	4	5	3	4	3	2	2	3	3	3	3	3	3	3	3	3	2	3	3	2	3	2	2	3	3	2	3	3	5	5	4	3
1	3	3	1	3	2	2	3	3	2	2	3	3	2	2	3	2	2	3	3	3	2	3	3	3	3	3	3	3	3	3	3	5	3	3	3	3	3	3	3	5	5	3	5	3	3	3	2	2	3
2	2	2	1	2	1	4	4	4	4	5	5	5	4	4	4	4	5	5	5	4	5	4	5	5	4	4	4	4	5	5	4	4	4	5	5	5	5	5	5	5	5	5	4	4	4	5	5	5	5
1	2	3	2	2	2	1	2	2	1	2	1	2	1	2	2	1	2	2	2	1	2	1	2	1	1	2	2	1	2	2	2	2	1	3	4	3	4	4	4	4	2	4	4	2	4	4	4	4	4
1	1	3	1	1	1	3	4	3	3	3	3	2	3	4	4	2	2	3	3	3	3	3	3	3	4	4	3	3	4	3	3	3	3	4	4	3	4	3	3	3	4	3	3	3	3	2	4	2	4
2	3	1	2	1	2	5	4	5	4	5	4	4	5	4	4	4	4	4	5	5	4	2	3	2	3	3	3	5	5	4	4	4	5	4	4	5	5	5	5	4	4	4	4	4	4	4	1	5	5
2	3	2	2	1	3	3	3	4	4	3	3	2	2	2	2	2	2	2	3	3	2	1	1	3	4	3	3	1	3	4	4	3	1	4	4	1	1	3	3	3	4	4	4	3	3	4	3	4	4
2	1	3	1	1	1	1	2	3	1	3	2	2	2	2	2	3	3	4	4	4	3	3	4	2	2	3	2	4	4	3	3	3	4	3	3	3	3	4	2	4	4	3	3	4	2	3	3	1	1
1	3	1	2	2	3	5	4	4	5	5	4	4	4	5	4	5	5	5	4	4	4	3	2	3	3	2	2	2	2	2	2	2	2	3	3	3	3	3	2	3	3	3	3	3	3	5	5	4	4
1	1	1	2	2	1	2	3	2	2	2	2	3	3	4	4	4	3	3	2	3	2	3	3	3	3	3	3	4	4	4	3	3	4	3	3	3	4	3	4	1	4	4	4	1	4	1	1	1	3
1	3	1	1	1	3	3	2	3	3	1	1	1	2	2	3	2	3	1	1	1	1	2	2	3	2	3	2	1	1	2	1	1	3	3	4	3	3	3	4	2	4	4	2	4	3	1	3	3	1
1	4	1	1	2	4	4	5	4	5	5	5	4	4	4	4	4	2	2	3	3	3	5	4	4	5	5	5	5	5	4	4	4	5	4	4	4	4	4	5	4	4	4	5	4	5	4	5	4	4
2	3	3	1	2	4	5	4	5	5	5	5	3	2	3	2	3	5	5	5	4	4	5	5	5	4	5	4	5	5	5	5	5	4	4	4	4	4	4	4	5	4	5	5	5	5	4	5	4	5
2	2	1	1	1	2	2	2	1	1	1	2	1	1	2	2	2	1	1	2	2	1	1	2	2	1	1	2	2	1	2	2	1	1	2	1	2	2	2	2	1	2	1	2	2	2	3	4	3	3
1	4	2	2	1	4	4	5	4	4	4	4	4	4	4	4	4	2	2	2	3	3	3	2	2	2	2	3	3	3	3	3	2	2	2	2	2	2	3	3	3	3	2	2	3	3	4	4	4	4
1	4	3	1	3	4	5	5	4	5	5	5	4	5	4	4	5	4	4	5	5	4	4	4	4	4	4	4	4	5	4	5	4	5	5	4	5	5	4	4	4	5	5	4	5	4	5	4	5	1
2	2	3	1	1	2	3	2	3	1	3	3	3	3	3	4	3	3	3	1	2	1	3	3	2	3	3	3	4	3	3	3	4	4	1	3	3	1	3	1	3	4	3	3	3	4	1	1	3	1
1	4	1	2	1	3	3	5	5	5	3	3	4	5	4	4	5	5	3	4	4	4	3	5	5	4	4	5	5	3	3	4	4	5	3	5	5	4	4	4	3	5	4	3	3	4	3	2	3	3
1	1	1	2	3	1	3	3	4	3	3	4	4	4	3	3	4	2	3	3	3	2	4	2	3	3	2	4	3	4	4	3	2	3	2	4	2	3	4	2	2	2	4	4	4	3	3	3	1	1
2	4	2	2	3	4	5	5	4	4	5	4	5	5	5	4	4	4	4	4	4	4	3	2	2	3	3	3	2	3	3	2	2	3	3	3	2	2	2	3	2	3	3	2	3	2	5	5	4	4
2	2	1	2	2	1	3	3	4	3	4	3	3	2	3	2	2	2	2	3	3	2	3	2	3	3	2	2	3	4	3	3	3	3	3	3	3	2	2	2	2	2	2	4	4	2	1	1	1	1
2	3	1	2	2	3	5	5	4	5	4	5	5	4	4	5	5	4	4	4	4	4	5	4	5	5	4	5	4	4	4	5	4	5	4	5	4	4	5	5	5	5	5	4	5	5	3	3	2	3
1	3	3	2	1	3	5	4	4	4	5	4	5	5	5	4	5	4	4	5	4	4	1	2	2	2	1	2	4	5	5	4	5	4	5	4	5	4	4	5	4	4	4	4	4	4	4	4	4	4
2	1	3	2	3	1	5	4	5	4	5	4	4	4	4	4	5	4	5	4	5	4	4	4	4	4	4	4	4	4	4	4	4	4	4	4	4	4	4	4	2	2	2	2	2	2	1	3	1	1
2	4	2	1	2	4	4	2	4	3	2	3	4	3	2	3	3	3	4	4	3	4	2	4	3	3	2	3	3	4	4	3	2	3	4	2	3	4	4	4	4	2	4	2	3	3	4	3	3	3
2	3	3	2	2	3	2	3	2	2	3	2	2	2	1	1	2	1	2	3	2	1	3	3	3	3	4	4	1	3	3	2	3	2	3	2	2	3	1	1	1	1	2	1	3	3	2	1	1	2
1	3	2	1	3	3	4	4	4	2	2	2	3	2	1	2	3	3	1	3	3	3	4	3	3	3	4	3	3	3	3	3	4	4	3	3	3	3	3	3	4	3	3	3	4	3	3	2	1	3
2	3	2	1	2	3	3	2	2	3	3	2	2	2	3	2	3	2	3	2	2	3	2	3	3	3	2	3	2	3	3	2	2	3	3	3	3	3	3	2	3	3	2	3	2	2	3	3	2	3
2	4	1	1	3	3	4	3	3	4	4	4	4	4	4	4	3	3	3	3	4	4	4	4	4	4	3	3	3	3	3	4	3	4	4	3	3	4	3	3	5	5	3	3	3	5	2	3	2	3
1	1	1	2	1	1	4	4	4	5	5	5	5	5	4	4	5	4	4	4	5	5	4	4	4	4	4	4	4	4	4	4	4	4	4	4	4	4	4	4	4	4	4	4	4	4	3	3	3	3
2	1	1	1	3	1	4	3	3	3	5	3	3	3	4	4	4	4	5	5	4	5	4	4	4	4	3	4	3	5	5	3	4	5	4	4	5	5	5	5	3	3	4	4	5	4	1	3	5	5
2	3	1	2	1	3	4	2	3	2	4	3	4	4	3	4	2	3	2	4	2	4	1	3	1	3	5	5	1	1	1	5	5	5	1	1	5	5	5	5	1	1	3	5	5	5	3	4	2	4
2	1	3	2	1	1	2	3	2	2	2	2	3	3	3	2	3	3	3	3	3	3	3	3	3	3	3	3	3	3	3	3	3	3	3	3	3	3	3	3	3	3	3	3	3	3	3	2	2	2
2	2	1	1	2	1	4	4	4	3	4	3	3	4	4	3	4	4	3	3	4	3	3	4	3	4	3	4	3	4	4	4	4	4	3	3	3	4	4	4	4	3	4	3	3	4	3	4	4	3
1	1	3	1	2	1	5	5	4	4	5	5	5	5	4	4	4	4	4	5	5	5	4	4	5	5	5	4	4	5	4	5	5	4	4	4	4	4	4	5	5	5	5	4	5	5	4	4	5	4
1	2	2	2	3	1	3	3	3	2	3	3	3	2	3	3	3	3	2	3	3	2	4	4	3	4	4	3	4	4	4	4	4	3	4	3	4	4	4	4	3	4	3	3	3	4	3	5	3	5
2	4	2	1	1	4	5	4	5	4	5	5	4	4	5	5	5	2	3	3	2	3	5	5	4	5	4	4	3	3	3	3	3	5	4	5	5	4	5	4	4	4	5	5	4	4	5	5	5	4
2	1	1	1	1	1	2	2	2	2	3	2	2	3	3	3	3	2	3	3	2	2	2	2	3	2	3	3	3	2	2	3	3	3	3	2	2	3	3	2	3	3	2	2	2	3	3	3	3	3
1	3	2	1	3	3	3	2	2	2	3	3	3	2	2	3	3	2	3	3	2	3	3	3	3	3	3	3	3	3	3	3	3	3	2	2	3	3	3	3	3	3	2	2	2	2	3	3	3	2
1	2	2	1	2	2	4	4	3	3	4	3	2	3	3	3	4	4	4	3	3	3	3	2	4	2	3	2	4	3	1	4	4	4	3	2	3	3	3	4	4	4	4	4	4	4	4	4	4	3
1	3	1	2	2	3	3	3	2	3	3	2	2	2	3	3	3	4	2	2	4	4	1	1	1	3	3	1	3	4	3	3	2	3	4	3	2	2	2	2	3	3	2	2	3	3	3	3	2	4
2	3	3	1	3	2	4	4	4	4	3	3	4	4	3	3	3	3	4	3	4	3	4	3	4	3	3	4	3	3	3	4	4	4	4	3	3	3	3	3	2	3	3	2	2	2	3	3	3	2
2	2	2	2	1	1	3	3	3	4	3	3	4	3	3	3	4	3	4	4	4	3	4	4	4	3	3	4	2	3	2	3	2	2	4	3	4	3	3	3	4	3	3	4	4	3	4	4	3	3
1	2	1	1	2	2	4	5	4	5	4	4	5	4	5	4	5	4	5	5	5	5	3	3	3	3	3	2	3	2	2	3	2	3	3	3	3	3	3	3	3	2	3	3	3	3	1	4	5	5
2	1	1	2	3	1	1	1	2	2	1	1	1	2	2	1	2	2	2	2	2	2	4	4	3	3	3	4	4	3	4	3	3	4	3	3	3	4	3	4	3	3	4	3	4	4	1	1	1	1
2	2	3	2	3	2	4	2	2	3	4	4	4	4	4	3	2	3	4	3	2	3	4	3	3	3	3	3	1	3	3	1	1	1	3	3	3	4	3	3	4	3	3	3	3	3	3	2	2	3
2	4	2	1	1	4	3	3	2	3	2	2	2	3	3	3	3	3	2	3	2	2	2	2	2	2	3	2	2	3	2	3	2	2	3	3	3	2	3	3	3	3	3	3	3	3	3	3	3	3
1	4	2	2	1	4	5	4	4	5	4	4	5	4	4	4	5	5	5	4	5	4	4	5	4	4	4	5	5	4	5	5	4	5	3	3	2	2	2	2	5	4	4	4	5	5	5	5	4	5
1	2	1	2	1	1	5	5	5	5	5	4	4	4	5	5	4	4	5	5	4	5	4	4	4	5	5	5	5	5	5	4	5	4	3	3	3	3	2	3	4	4	5	4	4	5	1	1	4	5
2	4	2	1	3	4	2	1	1	3	1	1	2	2	3	4	4	2	1	1	2	1	3	2	2	3	2	3	1	3	2	2	2	2	3	2	1	3	1	3	3	2	3	1	1	2	2	2	2	2
2	2	2	2	3	1	5	3	3	4	4	3	3	3	5	5	3	4	3	4	5	4	3	3	2	3	2	2	3	5	4	3	5	4	5	5	5	4	5	3	3	4	3	4	4	3	1	3	3	1
2	3	1	2	2	3	4	4	4	4	5	4	5	5	4	5	5	4	4	5	4	5	4	5	4	4	5	4	5	5	4	5	4	5	5	5	4	4	5	4	5	4	4	4	5	5	4	4	5	5
1	1	1	1	2	1	3	3	4	4	4	3	4	4	3	3	4	2	3	3	2	2	3	4	3	4	3	3	3	3	3	4	4	4	4	3	3	3	3	3	3	4	3	4	3	4	3	2	2	3
2	3	1	2	3	2	3	3	3	3	2	3	3	2	2	3	2	3	2	3	2	3	2	3	2	2	2	2	2	2	2	3	2	3	3	2	2	3	2	3	3	3	3	2	2	2	1	3	3	1
2	1	2	1	1	1	3	3	1	3	3	3	1	2	2	2	3	3	1	1	3	1	2	1	3	3	3	3	1	1	3	1	2	3	1	3	1	1	1	1	3	1	1	2	1	2	3	2	3	2
2	1	2	2	2	1	3	4	4	3	5	3	3	2	2	2	3	4	3	4	3	4	5	5	1	5	1	1	2	3	3	3	2	2	5	4	4	5	3	5	5	5	5	4	4	1	5	4	3	5
1	3	1	2	3	2	3	3	4	3	4	4	4	3	4	4	4	3	4	3	3	3	1	4	4	4	1	4	3	4	3	4	3	3	4	3	4	3	3	3	1	1	2	1	1	2	3	4	4	3
2	2	3	2	2	2	4	4	5	5	5	4	5	4	4	4	5	5	4	5	4	5	4	4	4	4	4	4	4	4	4	4	4	4	4	4	4	4	4	4	4	4	4	4	4	4	3	3	2	3
2	3	2	1	1	2	5	5	5	4	4	5	5	4	5	5	4	5	5	5	4	5	2	2	2	2	2	2	2	2	2	2	2	2	2	2	2	2	2	2	2	2	2	2	2	2	4	4	4	4
1	2	1	2	1	2	4	4	4	4	4	4	3	2	3	3	2	5	4	5	4	5	5	5	4	5	4	5	5	5	4	5	5	4	2	3	3	3	3	2	4	4	4	4	4	4	4	4	4	5
2	3	2	1	1	3	1	3	3	1	1	3	4	4	4	4	3	4	3	4	3	4	3	3	3	3	3	4	4	3	4	4	3	3	4	4	3	3	4	3	4	3	3	4	3	4	3	4	4	3
1	2	2	1	1	2	4	4	1	4	4	1	4	3	4	3	3	4	4	4	4	4	4	3	4	4	4	4	4	4	3	3	3	3	1	1	2	1	1	1	4	3	3	3	4	3	2	3	2	3
2	3	3	2	3	2	2	3	3	2	2	3	3	2	2	3	2	2	2	2	3	3	2	2	3	3	2	3	3	3	2	2	3	2	2	2	3	2	2	3	2	3	2	3	2	3	3	3	3	3
2	4	2	2	3	3	3	4	5	4	3	3	5	3	5	5	5	3	3	4	3	5	4	4	4	4	4	3	5	3	3	5	3	5	3	5	5	4	4	3	4	5	3	5	4	3	3	4	3	4
2	4	3	2	1	4	2	3	4	3	2	2	4	3	4	4	4	4	3	4	2	4	3	3	3	4	3	4	2	2	2	3	2	3	3	2	2	2	3	3	3	4	3	3	3	4	2	4	3	2
1	1	2	1	3	1	2	3	3	3	3	2	3	3	2	2	3	3	2	3	2	3	3	3	3	3	3	3	1	3	1	3	1	1	2	2	3	3	3	3	2	2	2	2	2	3	3	3	3	3
2	4	3	1	2	4	3	3	3	3	3	3	3	3	2	2	2	2	3	3	2	3	2	2	3	3	3	2	3	3	3	2	3	2	3	3	3	3	3	3	2	3	3	2	2	2	3	3	3	3
2	2	3	1	2	2	3	4	4	4	4	3	4	4	4	4	3	4	4	3	4	3	2	2	3	2	2	2	3	4	4	4	3	4	1	3	3	1	1	3	1	4	4	4	4	4	3	3	3	3
2	1	1	1	3	1	3	4	4	4	4	3	3	2	3	2	3	3	4	4	4	4	3	3	3	3	4	3	3	4	4	4	3	4	3	4	3	4	4	4	4	4	4	4	4	3	4	3	3	4
2	3	1	1	3	2	4	4	4	5	4	4	5	5	4	5	4	4	5	5	5	5	5	5	4	5	5	4	4	5	4	4	5	5	2	2	3	3	2	3	5	4	4	4	5	4	5	5	5	5
2	2	1	1	3	2	4	4	3	4	4	4	3	3	4	3	4	3	4	3	4	4	4	4	3	3	4	3	4	3	3	3	3	3	4	4	3	3	4	3	2	2	3	2	2	3	4	4	3	4
1	2	3	2	3	2	3	3	3	2	3	3	3	3	2	2	3	2	3	3	2	2	2	2	3	2	3	2	1	3	1	3	3	3	3	3	3	3	3	3	2	2	2	2	2	2	3	2	2	2
2	4	2	2	1	4	4	5	4	1	5	1	4	4	3	5	5	5	4	4	4	4	2	3	3	3	3	3	3	3	3	2	3	3	1	1	1	1	1	1	3	3	3	3	3	3	4	3	3	4
2	1	3	2	3	1	4	4	4	4	5	5	2	2	2	2	3	4	4	4	4	5	4	4	4	4	4	4	4	4	4	4	4	4	4	4	4	4	4	4	4	4	4	4	4	4	3	1	1	1
2	4	1	1	1	3	3	4	2	4	4	3	3	3	3	3	3	3	3	1	2	3	1	3	1	3	1	2	4	3	3	3	4	3	1	2	2	3	3	3	3	2	3	3	3	2	2	3	3	1
2	3	2	1	1	3	1	1	3	3	3	1	2	2	1	1	1	2	1	2	1	1	4	3	4	3	3	4	1	2	2	1	2	1	2	2	2	1	1	2	2	1	1	2	1	1	1	1	1	1
1	3	3	1	3	3	3	3	3	2	2	3	2	2	3	2	2	3	3	3	3	3	2	2	3	3	2	2	3	2	3	3	3	3	2	2	2	3	2	3	2	3	2	2	2	3	3	3	1	3
1	1	2	2	2	1	2	3	2	3	2	2	2	2	3	3	3	3	3	3	3	3	3	3	2	2	3	2	2	3	2	2	2	3	2	2	3	2	2	3	3	2	2	2	3	3	1	1	1	1
1	3	1	1	3	3	4	4	3	4	4	4	3	3	4	4	3	3	4	3	4	3	3	3	3	4	4	3	4	3	3	4	3	4	4	4	4	3	4	3	3	3	3	3	3	3	4	4	3	3
2	3	3	1	1	3	5	4	5	4	5	4	4	5	5	5	4	5	4	5	5	4	3	2	3	3	3	3	3	3	3	3	3	3	3	3	2	3	3	2	3	2	2	2	2	2	4	5	4	5
1	1	3	1	2	1	2	3	4	2	2	3	3	3	3	3	4	2	4	2	4	2	1	1	2	3	1	2	3	3	2	3	1	1	2	2	1	3	1	1	2	2	3	1	1	1	3	1	2	3
1	2	1	2	2	2	3	3	2	3	2	3	3	2	3	3	2	3	2	3	2	3	3	2	3	3	2	2	3	3	2	3	2	3	2	2	2	3	3	3	3	3	3	3	3	3	3	3	3	3
2	1	2	1	3	1	3	3	3	3	3	3	3	3	3	2	2	2	3	2	2	3	3	3	3	2	2	2	2	2	3	2	3	2	2	3	2	3	3	3	3	2	2	3	3	2	3	2	2	2
1	3	2	1	2	2	4	3	4	3	4	3	4	3	4	4	3	4	3	4	4	3	3	4	4	4	4	4	3	3	3	3	3	4	3	3	1	3	1	3	4	4	4	4	3	3	4	4	3	3
1	3	1	2	3	3	2	2	2	3	3	3	2	3	3	2	2	3	3	3	3	3	2	2	2	2	2	2	2	2	2	2	2	3	3	2	2	2	2	3	3	2	3	3	3	2	3	3	3	1
1	4	2	2	1	4	4	4	4	4	4	4	5	5	5	5	5	4	5	4	5	4	5	5	4	4	5	4	4	5	5	5	4	5	4	5	5	4	4	4	5	4	4	5	5	4	5	4	5	4
2	3	2	1	2	3	4	3	4	3	4	4	3	3	4	4	4	3	2	3	2	2	3	3	4	4	3	3	3	3	4	3	3	3	4	3	3	4	3	3	4	3	4	4	4	3	3	4	4	3
2	2	2	2	2	2	3	2	2	2	2	3	2	2	3	3	2	3	3	3	3	3	3	3	3	3	3	3	3	3	2	2	2	3	2	2	3	3	3	3	3	3	2	3	3	3	2	2	2	3
1	2	3	1	3	1	4	4	4	3	4	3	4	4	3	3	4	3	3	3	3	3	5	5	5	3	3	3	4	4	3	3	4	4	3	3	3	5	3	3	5	5	3	3	5	5	3	4	4	3
2	4	3	2	1	3	4	5	4	5	5	4	4	4	4	4	5	5	4	4	5	4	5	5	5	5	5	4	2	2	3	3	3	2	5	5	4	4	5	4	5	4	5	4	5	4	5	4	4	5
1	3	2	2	3	3	5	5	5	4	5	4	5	5	4	5	5	5	4	4	5	4	4	5	4	5	4	5	4	5	5	4	5	4	3	2	3	2	2	3	5	4	4	5	4	5	4	4	5	4
2	2	1	1	2	2	4	5	4	5	4	5	5	4	4	5	5	5	4	4	5	5	4	5	4	4	4	5	4	4	4	4	5	4	4	4	4	4	4	5	5	4	5	4	4	4	3	3	3	3
2	1	2	1	3	1	3	5	4	5	4	3	5	4	5	3	5	3	4	5	3	4	3	4	4	4	3	3	5	4	4	3	4	5	3	3	4	5	5	3	5	5	5	4	3	4	3	3	3	3
2	3	2	1	1	3	3	2	3	3	3	2	2	2	3	2	2	3	3	3	3	3	1	3	1	1	1	1	3	3	3	3	3	3	1	3	1	1	3	3	3	3	1	1	1	3	3	3	3	3
1	3	2	2	2	2	3	3	2	2	3	3	3	3	3	2	2	3	2	3	3	2	5	4	4	4	4	4	4	4	4	4	4	4	5	5	5	5	4	5	5	4	4	5	4	5	1	5	5	1
1	1	2	2	3	1	4	5	4	4	5	4	5	5	5	5	5	4	4	5	5	5	5	4	4	4	5	5	4	4	4	5	4	4	5	5	5	4	5	4	4	5	5	5	4	4	2	2	2	3
1	2	2	1	2	2	5	4	4	3	5	3	5	3	3	4	4	4	5	4	5	3	3	3	3	5	5	4	4	4	3	4	4	4	3	3	4	5	5	4	3	3	3	2	3	3	4	4	3	3
1	4	3	1	1	4	3	3	4	4	3	4	3	3	3	4	3	4	3	4	4	4	3	3	3	3	3	3	3	3	3	4	3	4	3	3	3	3	3	3	3	4	4	3	4	4	3	4	4	4
2	2	3	1	3	2	2	3	3	3	2	2	4	4	3	4	3	3	4	4	4	4	4	3	3	4	3	4	4	3	3	4	3	4	4	3	4	3	4	4	4	4	3	3	4	3	2	3	3	3
1	4	2	1	2	3	4	4	5	4	5	4	5	5	5	4	4	5	5	5	5	4	5	5	5	4	5	5	5	5	5	4	4	5	4	5	5	4	5	5	4	4	4	5	4	4	2	2	3	2
1	4	3	2	1	3	4	5	4	5	5	5	4	4	4	4	4	4	4	4	5	4	3	3	3	3	2	3	2	2	2	3	3	3	3	2	2	3	3	3	2	2	3	2	3	3	3	2	3	3
2	2	2	2	3	2	4	5	5	4	5	4	4	5	4	5	4	5	4	4	5	5	5	4	5	5	5	4	4	5	4	4	4	5	4	4	4	4	5	5	5	5	5	5	4	5	3	2	2	3
2	2	1	1	1	2	2	2	2	2	2	2	3	4	3	3	4	4	3	4	3	4	3	3	4	4	4	3	3	2	2	3	3	2	4	3	3	4	4	4	3	3	3	4	4	4	4	3	4	4
1	3	2	2	2	3	4	4	5	5	5	4	4	5	4	4	5	4	4	4	4	4	5	4	4	5	4	5	5	4	5	4	4	4	5	4	4	5	4	5	3	2	3	3	2	3	4	5	4	4
2	2	3	2	2	1	4	3	3	4	4	4	3	4	4	3	3	3	4	3	3	4	3	3	3	4	4	4	4	4	4	3	3	4	4	4	4	3	4	4	4	4	4	3	3	4	4	4	4	3
1	3	1	2	3	3	5	4	4	4	4	5	4	5	5	4	5	4	5	5	4	5	1	1	1	1	4	4	1	1	1	4	5	5	2	2	1	1	3	2	1	1	4	5	4	5	2	2	2	3
2	3	3	2	2	3	1	1	1	1	3	2	2	2	1	2	2	3	1	2	1	2	2	1	2	1	2	3	3	1	3	1	2	3	2	2	2	3	3	3	1	1	1	3	3	1	1	1	2	3
1	2	3	1	2	2	3	4	3	3	4	3	3	3	2	2	3	3	4	4	4	4	4	4	4	4	4	4	4	3	4	3	4	3	4	3	3	4	4	4	4	4	3	4	4	4	4	4	4	4
2	2	2	1	2	2	4	2	4	4	2	2	3	4	4	4	4	4	3	3	2	3	3	3	3	3	3	3	2	2	2	2	3	2	3	3	2	3	3	2	2	2	2	2	2	3	4	3	2	3
1	1	1	1	2	1	3	4	2	4	4	2	3	3	3	3	2	3	3	4	4	3	2	3	4	4	4	4	2	2	3	2	3	4	3	3	4	3	3	3	4	4	3	3	3	3	4	4	2	3
2	1	3	2	1	1	4	4	4	5	4	5	5	4	5	4	5	4	4	4	4	4	5	5	5	5	4	4	4	5	5	4	4	4	5	5	4	5	4	4	3	3	2	3	2	2	4	4	5	5
2	4	1	2	2	3	3	4	3	4	3	4	4	4	3	4	4	3	4	3	4	4	3	4	4	4	3	3	3	3	4	3	3	3	4	3	3	4	3	3	3	2	3	2	2	3	4	4	3	3
1	4	1	2	1	4	3	3	2	2	3	2	3	3	3	3	3	2	2	2	3	3	1	1	3	1	3	1	3	1	3	3	1	1	3	1	1	1	1	3	3	1	1	3	3	1	3	2	3	3
1	4	2	2	1	4	4	3	3	4	3	4	4	4	4	4	4	4	3	4	3	4	2	2	3	3	3	3	3	1	1	3	3	1	3	2	3	2	3	3	3	3	3	2	3	3	3	3	4	4
1	1	3	2	2	1	4	2	4	4	2	2	4	3	3	2	2	2	3	3	4	2	1	2	1	2	1	3	3	3	3	4	4	3	2	1	3	2	3	3	2	3	2	2	1	2	3	3	3	2
2	3	1	1	2	2	4	5	4	5	5	5	4	4	5	5	5	3	2	3	3	2	2	2	2	2	2	2	2	2	2	2	2	2	2	2	2	2	2	2	2	2	2	2	2	2	4	4	5	5
2	1	3	1	2	1	4	4	4	4	4	4	5	5	4	4	4	5	5	4	5	4	4	5	4	5	5	5	4	5	5	4	4	5	4	5	5	4	5	4	5	4	4	4	4	4	2	3	3	2
1	3	2	2	1	3	3	3	3	3	3	3	3	3	3	3	3	3	3	3	3	3	3	1	3	3	1	1	3	3	3	3	3	3	2	3	2	3	2	3	3	2	3	2	3	2	2	3	2	3
2	2	2	2	1	2	1	1	1	1	2	1	1	1	2	2	2	4	4	2	2	2	3	3	3	4	3	3	1	2	2	2	1	1	1	1	2	2	2	2	1	2	2	2	1	2	2	2	2	2
2	2	1	1	1	2	4	2	4	4	3	3	2	4	4	2	3	3	4	2	2	4	4	3	4	2	4	4	4	4	2	3	3	2	3	3	4	3	4	3	2	4	2	4	4	2	3	3	3	3
2	1	1	1	2	1	2	3	3	3	3	3	3	3	3	3	3	3	3	2	2	3	3	3	2	2	2	2	3	3	3	3	3	3	3	2	2	2	2	3	2	3	2	3	2	2	2	2	3	2
2	2	1	1	1	1	3	2	3	2	3	3	3	3	3	3	3	2	3	2	2	3	3	3	3	1	1	1	3	3	1	3	1	3	1	1	1	1	3	1	3	1	3	1	3	3	3	3	3	2
1	1	3	1	1	1	3	3	3	2	3	3	5	5	4	5	5	4	4	4	4	5	2	3	3	3	2	2	2	3	3	2	2	3	2	3	2	2	2	3	3	2	3	2	3	2	4	4	4	4
2	3	2	1	2	3	4	5	5	5	4	5	4	4	4	5	4	4	5	4	5	5	4	4	4	5	5	5	5	4	5	5	4	5	4	4	4	5	5	4	5	4	4	5	4	5	2	3	2	3
1	2	1	1	2	2	5	5	4	5	5	5	5	4	5	4	4	5	5	4	5	5	4	4	4	4	4	4	4	4	4	4	4	4	4	4	4	4	4	4	4	4	4	4	4	4	4	5	4	4
2	3	1	2	3	3	4	4	5	5	4	5	4	4	4	4	4	5	4	5	5	4	4	5	5	5	5	4	4	5	4	4	4	4	5	5	5	5	4	5	3	3	2	2	3	2	3	3	2	3
2	1	2	2	3	1	2	1	3	2	3	3	2	3	3	3	2	1	3	2	2	3	3	2	1	3	3	2	1	1	2	1	3	1	1	3	1	2	1	1	2	1	1	1	3	3	2	3	2	3
1	3	1	1	2	2	4	4	3	3	3	3	4	3	3	3	4	3	3	4	4	4	4	3	3	3	4	3	3	4	3	3	4	4	4	4	4	4	3	4	4	3	4	4	4	3	4	3	3	3
2	1	2	2	3	1	1	2	2	2	2	2	2	2	2	3	3	1	2	1	2	2	1	2	1	1	1	1	4	2	2	4	2	4	1	1	2	1	1	2	1	1	2	1	2	2	2	2	4	2
2	1	1	1	3	1	5	5	3	5	3	3	3	3	3	2	3	3	5	5	5	5	3	1	1	3	1	1	3	2	3	3	2	3	2	3	3	3	3	3	3	3	3	2	3	2	5	3	4	3
2	4	1	2	2	4	2	1	2	1	2	1	3	3	3	4	4	1	1	1	1	2	4	4	4	2	2	4	3	3	3	3	3	4	2	2	1	1	1	2	2	2	2	1	2	1	1	2	1	1
1	4	3	1	2	3	1	1	1	5	5	5	1	1	4	5	5	5	5	4	5	4	4	5	5	5	4	5	4	5	4	5	4	4	5	5	4	4	5	4	5	4	4	5	5	4	5	4	4	4
1	4	1	2	3	4	4	3	3	4	3	4	2	3	3	3	3	4	3	3	3	3	4	4	3	3	4	4	4	4	3	3	4	3	3	4	3	4	4	4	4	3	4	4	3	4	3	3	3	4
1	4	1	1	2	4	3	3	3	3	3	3	3	3	2	3	3	2	3	3	2	2	2	2	3	3	3	3	3	3	3	3	3	3	3	3	3	3	2	3	2	3	2	2	3	3	3	2	3	3
1	1	1	1	1	1	4	4	4	4	3	4	3	2	2	2	2	4	4	4	4	4	3	3	3	3	5	4	5	3	3	3	5	3	5	3	3	5	5	4	3	3	5	4	5	3	5	4	3	3
2	1	2	1	3	1	5	4	3	4	3	4	3	5	4	3	4	3	3	3	4	5	3	2	3	3	3	2	3	2	3	3	2	2	2	3	3	3	3	3	3	3	2	3	3	3	3	4	5	4
2	4	2	1	1	3	4	2	4	4	4	2	2	2	2	3	3	2	3	4	4	2	1	1	4	1	1	3	1	4	4	1	1	1	4	4	3	4	3	4	3	3	3	3	4	1	1	4	4	3
1	2	2	2	3	2	4	5	5	5	5	5	5	5	4	5	4	4	4	4	4	4	4	4	4	4	4	4	5	4	5	4	4	5	4	4	4	4	4	4	5	5	5	4	4	5	5	4	5	4
2	4	3	2	1	4	3	3	3	3	4	3	3	3	3	4	3	3	4	3	3	3	4	3	1	1	3	4	3	4	4	3	4	4	3	3	4	3	3	4	3	2	4	3	2	2	3	1	3	1
1	4	2	2	1	3	5	4	4	4	5	5	4	4	4	4	4	5	4	4	5	5	4	4	4	5	5	4	4	5	5	4	5	5	5	4	4	4	4	5	5	5	5	4	5	5	3	2	3	2
2	4	2	1	3	3	4	4	4	3	3	3	4	4	3	4	3	4	4	4	4	4	4	3	3	4	4	3	3	3	4	3	3	4	4	3	3	4	3	3	4	3	4	4	4	4	3	3	1	1
1	4	2	1	1	4	2	2	2	1	2	2	1	1	1	1	2	4	2	4	2	4	2	1	1	1	1	2	1	2	1	2	1	2	1	2	1	2	1	1	4	2	2	2	2	2	1	2	1	2
1	2	2	2	1	2	4	2	2	2	2	4	4	4	4	3	4	4	2	4	4	4	3	3	3	3	2	3	4	3	4	4	3	4	4	3	4	3	4	3	3	4	3	3	4	3	4	2	4	3
1	1	3	2	3	1	5	4	4	4	4	3	3	2	3	2	3	5	5	5	5	4	3	5	5	3	5	3	3	4	4	5	5	3	4	4	4	4	3	4	4	4	4	4	4	4	2	4	5	4
2	1	2	1	2	1	3	4	3	3	4	4	4	4	3	4	4	4	4	4	3	3	4	3	4	3	3	4	4	4	3	4	4	3	2	3	3	2	3	2	3	4	4	4	4	4	3	4	4	3
1	3	1	2	2	3	3	3	3	2	3	3	2	3	2	3	2	3	3	3	3	3	3	3	3	3	3	3	2	2	2	2	3	3	2	3	2	2	2	3	3	3	2	2	2	2	1	1	1	3
2	3	1	1	2	3	3	4	4	3	3	4	3	4	3	4	3	4	4	3	3	4	4	4	3	3	3	4	3	3	3	4	3	3	4	3	4	4	3	3	3	3	3	4	4	3	4	3	4	4
1	3	1	2	3	2	4	4	4	4	4	4	2	2	2	2	2	4	4	4	4	4	2	2	3	3	2	3	3	3	3	3	3	3	2	2	3	3	3	3	3	2	3	3	2	2	3	3	3	2
1	2	2	1	3	2	3	3	3	3	3	3	3	3	2	2	3	2	3	3	3	2	3	3	3	3	3	3	3	3	3	3	3	3	3	3	3	3	3	3	3	3	3	3	3	3	3	3	2	2
2	4	3	1	3	4	4	4	4	4	4	4	5	5	5	5	4	5	5	5	4	4	3	3	3	3	3	3	1	2	2	2	2	2	4	4	4	4	4	5	4	4	4	4	4	4	4	4	4	5
2	4	3	1	3	4	4	4	4	4	4	4	4	4	4	4	4	5	5	4	5	5	4	4	4	4	4	4	1	1	1	1	1	1	2	2	2	2	2	2	4	4	4	4	4	4	4	4	5	4
2	4	1	2	3	4	3	3	3	3	3	3	3	3	3	3	3	3	3	3	3	3	3	3	3	3	1	3	3	1	3	3	1	1	1	3	3	1	3	1	3	1	1	3	3	3	3	3	3	3
1	4	2	1	3	4	3	3	3	3	3	3	3	3	3	3	3	3	3	3	3	3	2	2	2	2	3	2	2	2	2	3	2	2	2	3	3	3	2	2	2	3	3	2	3	2	2	3	2	2
1	1	2	2	3	1	4	4	3	3	4	4	3	3	1	3	3	4	4	4	4	3	4	3	3	4	2	3	3	3	2	4	4	4	2	2	2	2	2	2	3	4	2	4	4	2	2	4	3	2
2	4	2	1	1	4	1	2	5	5	5	1	5	5	5	1	1	2	5	2	1	2	4	4	4	4	2	2	2	2	2	2	2	2	3	4	3	3	4	4	4	2	4	2	4	4	1	1	1	1
2	4	1	1	1	4	2	4	4	2	3	2	2	2	2	2	3	4	2	3	3	3	3	2	2	3	4	4	2	2	2	4	3	3	2	3	3	2	2	3	3	4	3	2	2	4	2	2	4	4
1	2	3	2	2	1	3	3	3	3	3	3	3	3	3	3	3	3	3	3	3	3	3	3	2	2	2	3	2	2	2	2	2	3	3	3	3	2	3	2	3	2	2	3	3	3	3	2	2	2
1	1	1	2	3	1	3	2	4	2	2	3	4	3	4	4	2	2	2	2	2	2	4	4	3	3	3	4	3	2	2	2	3	3	3	3	2	2	3	3	3	3	4	2	4	4	4	3	4	4
1	4	2	2	2	4	1	1	5	5	1	1	5	5	5	5	1	5	5	5	1	5	4	4	5	5	5	4	5	4	5	4	4	4	3	3	2	3	3	2	4	5	4	4	4	5	4	4	4	4
2	1	1	2	1	1	3	3	3	3	3	3	3	3	3	3	3	3	3	3	3	3	2	3	2	2	2	3	3	3	3	3	2	3	2	3	2	2	2	3	3	3	3	2	2	3	3	3	2	3
1	3	3	1	3	2	4	4	4	4	4	5	5	4	4	5	4	4	4	4	4	4	5	4	4	4	4	5	2	2	2	2	2	2	4	5	5	5	4	4	4	5	4	4	4	5	5	5	4	4
2	2	3	1	3	2	3	2	2	4	3	2	3	4	3	4	2	3	3	4	2	4	2	2	3	2	3	3	1	1	1	2	2	3	3	1	1	1	3	3	2	1	1	1	3	1	2	3	3	3
2	3	1	1	2	2	4	4	2	2	4	2	3	3	4	4	4	3	4	2	3	3	3	4	4	3	3	4	3	3	3	3	2	3	2	4	3	4	3	4	4	3	2	3	3	2	3	4	4	4
2	2	2	2	1	1	4	4	5	4	4	4	4	5	5	4	4	5	5	5	5	4	5	4	5	4	4	4	4	5	5	4	4	4	4	5	5	4	5	5	3	3	3	2	3	2	4	4	4	4
2	2	3	1	2	2	2	1	1	2	1	1	2	4	2	4	2	2	2	2	2	1	1	1	2	1	2	2	2	2	2	1	1	1	4	2	2	4	2	4	1	2	1	1	2	1	1	2	2	1
1	3	3	2	1	3	3	3	3	3	3	3	3	3	3	3	3	3	3	3	3	3	3	3	3	2	2	2	3	3	2	2	3	2	3	2	3	2	3	3	2	2	2	3	3	2	3	3	3	3
1	3	2	1	3	3	5	4	4	5	4	5	5	5	4	5	5	5	4	4	5	4	2	2	2	2	1	1	4	4	4	4	4	4	4	5	5	4	4	4	5	4	4	4	5	5	3	2	3	3
2	2	3	1	1	2	5	4	5	4	5	5	5	4	5	4	5	2	2	2	2	2	4	4	4	4	4	4	1	1	1	1	1	1	4	4	4	4	4	4	4	4	4	4	4	4	4	4	4	4
1	4	2	1	2	3	1	3	3	1	4	1	2	2	3	3	3	2	2	2	2	2	3	2	3	4	2	2	4	3	2	2	2	4	2	3	3	3	2	2	2	2	2	4	3	2	2	3	4	4
1	1	2	2	2	1	5	5	5	5	5	4	4	4	5	3	5	3	4	3	5	5	3	3	1	3	3	3	3	4	3	5	5	5	4	5	4	4	4	3	5	4	4	4	5	5	5	5	5	5
2	2	2	1	3	2	3	4	4	4	3	3	3	4	3	3	3	3	2	2	2	3	3	2	3	2	3	3	4	3	4	3	4	3	3	4	3	4	3	4	3	3	3	4	3	4	4	3	3	3
2	3	2	2	1	3	3	3	3	3	3	3	3	3	3	3	3	3	3	3	3	3	3	2	3	3	2	3	1	1	3	3	1	1	3	2	3	3	2	3	2	2	3	2	3	3	3	1	3	3
1	1	2	1	3	1	3	3	4	3	4	5	5	4	5	3	5	3	4	5	3	5	3	4	5	3	3	4	5	5	3	4	4	4	4	5	4	5	5	3	4	4	4	4	3	4	4	3	4	5
2	1	3	2	2	1	4	4	5	5	3	3	5	5	5	3	3	5	4	4	4	4	3	4	5	3	4	5	4	3	4	5	3	3	3	4	3	3	5	3	5	3	5	3	3	5	4	3	5	3
2	2	2	2	1	2	5	4	5	4	5	5	4	4	4	5	5	4	5	4	5	4	2	3	3	3	2	3	5	1	1	5	5	1	1	5	1	1	5	1	1	1	1	5	1	1	4	5	5	4
2	1	2	2	2	1	3	4	4	3	4	3	3	3	4	3	4	3	4	3	4	3	3	3	3	3	3	3	3	2	2	2	2	3	3	2	3	3	2	2	3	3	2	3	3	2	3	3	3	4
1	4	3	2	3	3	5	4	3	4	3	5	3	5	3	3	5	3	2	2	3	2	2	1	3	2	2	2	2	2	2	2	2	2	5	4	5	4	4	5	3	5	4	5	5	4	3	3	3	2
2	3	2	1	2	3	3	4	4	5	5	4	5	4	3	5	5	5	5	4	5	4	3	4	5	5	4	3	3	5	5	5	5	5	3	4	5	5	3	3	3	5	5	5	3	3	4	4	5	3
1	3	1	1	2	3	3	4	4	5	3	4	3	3	3	3	3	3	3	3	4	4	5	5	4	3	5	4	4	3	5	5	3	4	4	4	4	3	4	4	3	3	5	4	5	5	3	3	3	2
2	1	2	1	1	1	5	4	5	5	3	3	4	4	5	5	5	4	3	4	3	4	3	4	3	5	4	3	4	5	4	4	4	4	5	3	3	5	4	4	5	4	4	5	5	3	3	2	2	2
2	3	3	1	1	2	4	4	5	5	5	5	5	4	4	5	4	4	4	4	4	4	4	4	4	5	5	4	3	3	2	3	3	3	4	4	4	4	4	4	4	5	5	4	4	5	5	5	4	5
1	4	2	2	3	4	1	1	1	4	5	5	1	1	4	5	5	4	5	5	5	4	4	5	4	5	4	4	3	2	2	2	2	3	3	2	3	2	2	3	4	5	5	5	4	4	4	4	4	4
1	3	1	2	3	3	5	5	4	3	5	3	3	5	4	5	4	5	5	4	4	5	4	4	4	4	3	4	3	3	2	3	2	3	3	3	4	3	3	3	4	4	3	3	3	4	2	3	3	2
1	4	3	2	1	3	4	5	4	5	5	5	4	5	4	4	5	5	5	5	5	4	2	3	3	2	3	2	5	5	5	4	4	5	4	5	4	5	5	4	2	1	2	1	1	2	4	5	5	4
2	2	3	2	1	1	4	3	4	3	4	4	4	3	2	2	2	2	3	2	3	3	2	3	3	2	2	3	4	3	2	2	4	3	2	2	4	4	2	4	2	3	3	2	4	3	4	3	3	3
2	4	1	2	1	4	5	5	4	4	4	5	4	5	4	5	5	5	4	4	5	4	5	4	5	5	5	4	5	4	4	4	4	5	5	4	4	4	4	4	5	4	5	4	4	5	3	5	3	5
1	3	3	1	2	2	5	4	3	4	4	3	5	4	3	4	3	4	5	5	3	3	5	3	3	3	4	5	4	5	4	5	3	3	4	4	3	4	3	3	5	4	5	5	5	5	5	3	4	4
1	4	1	2	1	4	3	5	4	5	3	3	5	5	5	5	5	4	4	3	4	4	3	3	5	5	4	3	4	3	3	3	4	4	3	4	3	5	3	5	3	3	2	3	2	3	2	3	3	3
1	3	2	2	1	2	5	4	5	5	4	4	4	5	4	5	5	5	5	4	5	5	4	5	5	4	4	4	4	4	4	4	4	4	2	2	3	2	3	2	5	4	4	5	5	4	5	4	5	5
1	3	1	2	1	2	4	4	4	3	4	3	3	4	3	4	3	3	4	3	4	3	3	3	2	3	3	2	1	2	2	1	1	1	1	1	1	2	2	2	1	1	2	1	2	1	2	1	2	2
2	3	2	2	2	3	4	3	3	3	3	4	2	3	3	3	3	2	3	2	3	2	3	2	3	2	4	3	4	3	4	3	2	3	3	2	3	4	2	4	3	3	2	3	2	4	2	4	2	4
1	2	3	2	1	1	5	4	5	5	4	4	5	5	4	4	5	4	4	4	4	4	5	4	4	5	4	4	5	4	4	4	5	5	2	2	2	2	2	2	5	5	4	5	5	4	4	4	4	5
2	2	1	1	1	2	4	3	4	4	4	4	4	3	4	4	4	4	4	4	3	4	4	4	3	4	3	3	3	3	4	3	3	3	3	4	4	3	4	3	3	4	4	3	4	4	3	4	3	4
2	4	1	2	2	3	4	3	4	3	5	4	4	4	4	3	4	5	4	4	4	5	3	5	3	5	4	4	3	3	1	1	3	3	4	5	5	3	5	3	2	2	3	3	2	3	4	4	3	3
1	1	1	1	2	1	4	3	3	5	3	5	5	5	4	3	5	3	2	3	3	3	4	3	4	3	4	4	4	3	4	4	4	4	4	4	4	4	4	3	3	4	3	4	4	4	2	2	3	2
1	1	1	2	2	1	4	5	4	5	5	4	5	4	4	4	4	5	4	5	5	4	4	4	5	4	5	4	5	5	4	4	4	5	2	2	1	1	1	1	3	1	1	3	3	1	2	3	3	2
2	2	1	1	1	1	1	5	5	1	5	1	4	5	4	4	4	5	4	4	5	5	4	4	4	4	4	5	4	5	4	5	5	5	5	4	4	4	5	5	4	5	5	4	4	5	4	5	4	4
2	4	3	1	1	3	4	5	4	5	5	5	3	3	4	4	3	5	4	4	3	3	3	4	5	4	3	5	3	1	3	2	2	3	3	3	4	5	5	4	2	2	3	3	2	3	4	4	4	4
2	4	2	2	2	3	3	2	3	4	4	3	3	3	4	4	3	2	2	4	4	4	4	3	4	3	4	3	2	4	3	4	2	4	4	3	3	4	2	3	4	4	2	3	2	3	4	3	4	2
1	4	2	1	1	3	3	3	3	3	4	4	4	4	4	4	3	3	3	3	4	4	3	3	3	4	4	4	3	1	1	1	1	3	4	3	4	4	4	3	2	2	3	2	2	2	3	3	4	4
1	2	1	2	3	2	4	3	4	4	3	3	4	3	3	4	3	4	3	3	3	4	3	3	3	4	3	3	4	3	4	4	4	4	3	4	3	4	4	4	4	3	3	3	3	4	4	4	4	4
1	4	3	1	3	4	2	2	2	4	4	4	4	4	2	4	4	2	2	3	3	2	2	3	2	2	2	2	2	4	3	2	2	4	2	2	4	4	2	2	3	3	2	3	2	2	3	4	3	3
2	2	2	2	2	1	3	5	5	5	5	3	3	4	4	4	3	3	4	3	3	5	3	3	3	4	5	5	3	5	5	5	3	3	5	4	4	4	5	3	5	4	5	4	5	4	1	1	3	1
2	1	1	2	2	1	2	1	2	2	3	3	3	3	4	4	3	2	1	2	2	3	2	2	3	2	2	2	3	2	3	1	2	2	1	2	1	2	3	3	3	1	3	3	1	1	1	1	1	1
2	1	2	1	1	1	4	4	3	4	4	4	4	4	4	3	4	4	4	3	3	4	5	5	5	5	3	3	3	4	4	3	5	5	3	5	3	4	5	4	4	5	4	3	5	5	2	3	2	3
2	4	2	1	1	3	4	4	3	3	5	3	4	3	4	4	4	3	4	4	3	3	3	4	3	5	3	3	5	5	5	4	5	5	4	4	4	3	3	3	3	4	4	5	5	4	2	2	3	2
1	3	1	1	1	2	4	4	3	4	3	3	2	2	2	2	3	4	4	3	4	4	4	4	4	3	4	4	3	3	4	3	4	3	4	4	4	4	3	3	2	2	2	3	3	2	4	4	4	4
1	2	2	1	2	1	5	4	4	3	5	5	4	4	3	4	4	3	3	3	4	3	4	4	3	4	3	4	3	4	4	4	4	4	4	3	4	4	4	4	3	4	4	3	4	3	3	3	3	5
2	1	3	2	2	1	4	4	5	4	5	4	5	5	5	4	5	4	4	5	5	4	3	3	2	3	2	3	2	3	2	2	3	2	2	3	2	3	2	3	3	3	3	3	2	2	4	4	4	4
2	3	2	1	1	3	5	5	4	4	5	4	5	4	4	4	5	4	5	5	4	4	5	5	5	4	4	4	5	5	4	4	5	4	1	3	1	1	3	1	5	4	4	4	5	5	5	5	4	5
2	4	2	2	3	4	2	3	2	2	4	2	3	2	3	2	3	4	3	4	3	4	4	4	3	3	3	3	3	3	3	3	4	3	4	3	3	3	3	3	3	3	3	4	3	4	2	3	2	2
1	2	2	1	2	2	4	4	4	3	4	4	4	4	5	4	4	5	5	5	5	5	5	5	5	4	3	5	5	5	3	3	3	5	5	4	4	3	3	5	4	3	5	3	3	5	5	5	4	3
1	2	2	2	1	2	4	3	3	4	3	3	3	3	4	4	4	3	4	4	3	4	4	4	3	3	3	3	4	3	3	3	3	3	3	3	3	3	4	3	4	3	4	4	3	4	4	4	4	3
1	4	1	2	3	4	4	4	3	3	3	4	4	3	4	4	3	3	4	3	4	3	4	4	4	4	4	4	2	3	3	2	3	2	3	3	4	3	3	3	4	3	4	4	4	4	2	2	3	3
1	2	2	2	2	2	1	2	1	1	2	1	1	1	2	1	1	5	5	2	1	2	1	1	2	1	2	1	2	2	2	1	2	1	1	2	1	1	1	1	2	2	2	1	2	2	2	2	2	2
1	4	2	2	2	4	3	3	5	4	4	3	3	5	3	3	4	4	4	3	4	4	5	4	3	3	3	5	4	3	4	4	4	4	4	4	5	4	4	3	5	3	4	4	3	5	4	4	4	4
1	1	2	1	3	1	4	4	4	3	3	4	3	4	4	5	4	4	4	4	4	3	3	5	3	3	5	4	5	3	3	3	3	3	4	4	5	3	3	3	5	4	4	5	4	4	3	5	4	3
1	4	2	1	2	4	3	5	4	4	3	5	4	5	3	4	3	5	4	3	4	3	3	4	4	3	4	4	4	4	3	3	5	4	5	5	5	4	5	4	4	3	4	5	5	3	5	3	3	4
2	1	2	2	1	2	4	4	4	4	4	4	4	4	4	4	4	2	2	2	2	2	5	5	4	4	5	5	5	5	4	5	4	4	2	2	2	2	2	2	5	5	4	5	5	4	5	4	5	4
1	3	1	2	3	2	3	4	3	3	3	3	4	4	4	3	4	4	3	3	4	4	2	3	2	2	3	2	2	3	3	3	3	3	3	2	3	3	3	3	3	3	3	2	2	2	3	3	3	3
2	3	3	1	1	3	4	4	4	4	5	4	5	5	4	4	5	4	4	5	4	5	4	4	4	4	4	4	1	1	1	1	1	1	4	4	4	4	4	4	4	4	4	4	4	4	3	3	2	2
2	1	1	1	1	1	4	4	3	3	3	3	4	4	4	3	3	2	1	2	2	3	3	3	2	3	3	3	2	2	2	2	2	2	4	3	3	3	4	4	2	2	4	4	2	4	3	3	2	1
1	2	1	1	2	1	3	4	3	4	3	4	4	4	3	3	4	3	3	4	3	4	3	4	4	3	3	3	4	4	4	4	3	4	3	4	3	3	4	4	4	3	4	4	4	3	3	3	3	4
1	4	2	2	3	4	4	4	5	4	5	4	5	5	4	4	4	5	4	4	5	4	2	2	2	2	2	2	4	5	5	4	4	5	4	4	5	5	4	4	4	4	4	4	4	4	4	4	4	4
1	2	3	1	1	2	4	4	4	4	4	4	5	4	4	5	4	5	5	4	5	5	5	5	5	4	4	4	4	4	4	5	4	4	5	4	5	5	4	5	4	4	4	4	4	4	4	4	4	4
2	3	1	1	2	3	5	5	5	4	4	4	2	3	3	2	3	5	4	5	4	5	4	5	5	4	4	5	4	5	5	5	4	5	5	5	4	4	4	5	4	5	4	5	5	4	1	3	1	3
1	1	2	2	1	1	3	5	4	5	4	3	2	2	2	3	3	4	5	4	3	4	5	3	4	5	3	4	4	5	3	3	4	5	3	5	3	3	3	5	3	3	4	4	3	3	3	3	5	4
2	4	1	2	3	3	4	4	4	4	5	4	5	4	4	4	5	5	4	5	4	5	4	4	5	5	4	4	4	5	5	4	4	4	5	5	4	4	4	4	3	3	3	2	2	2	3	3	3	3
2	4	3	1	2	4	4	5	5	4	5	4	5	4	4	5	5	5	4	4	4	4	2	2	2	2	2	2	4	4	4	4	4	4	4	4	4	4	4	4	4	4	4	4	4	4	1	3	3	3
2	1	3	2	3	1	4	5	4	4	5	5	4	4	4	4	4	5	5	4	5	5	4	5	5	5	5	4	5	4	5	4	5	4	5	5	5	4	4	4	2	2	2	2	2	2	5	4	5	5
2	2	1	2	2	1	4	5	5	5	5	4	4	5	5	5	4	4	5	4	5	5	4	4	4	5	4	4	3	2	3	2	2	2	5	4	4	5	5	5	4	4	4	4	4	4	4	4	5	4
1	1	1	1	2	1	4	5	4	5	5	3	2	3	3	2	3	3	4	5	4	5	3	4	4	4	3	4	4	4	5	4	4	5	3	4	4	3	3	4	5	4	4	4	4	4	5	5	4	5
2	2	1	2	1	2	5	5	4	3	3	4	5	3	5	3	4	3	5	3	3	3	4	5	5	3	3	4	3	5	5	5	5	4	3	4	3	4	3	4	4	3	3	3	4	5	2	3	2	3
2	3	1	1	3	2	5	1	4	4	1	1	5	4	5	3	5	4	3	3	5	3	3	2	3	3	3	3	3	5	5	3	5	5	5	4	5	1	4	4	4	4	4	5	5	5	3	1	1	1
1	3	3	1	2	3	4	3	4	4	3	2	2	3	3	2	3	3	4	3	2	4	3	3	1	3	3	3	3	4	3	4	4	3	1	2	3	1	3	1	1	1	3	2	2	3	4	2	2	4
1	1	2	2	2	1	5	3	5	3	4	4	5	3	5	4	5	5	3	4	3	5	4	3	3	4	4	3	4	3	4	3	3	4	5	3	4	5	5	3	1	4	4	5	5	5	3	4	4	4
1	2	1	2	2	1	4	2	2	4	4	3	3	4	4	4	3	3	3	4	4	3	3	4	2	3	4	2	2	2	2	3	4	3	3	1	1	3	3	4	3	4	4	3	2	2	2	3	2	2
2	1	3	1	2	1	3	4	3	3	3	3	4	3	3	4	3	4	3	4	4	4	3	3	4	3	4	3	3	3	3	4	4	3	4	4	3	3	3	3	3	3	4	4	4	3	3	3	3	3
2	4	1	1	1	3	3	4	5	5	5	5	3	3	2	3	2	3	4	3	3	5	4	3	5	3	3	3	5	4	3	3	3	4	4	4	3	4	5	5	5	3	5	3	5	3	3	5	3	4
1	2	2	1	1	2	4	4	3	3	3	4	3	4	3	3	3	3	4	3	4	4	3	3	3	4	3	4	4	3	4	3	3	4	4	4	3	3	4	4	4	3	4	3	3	4	2	3	2	2
2	1	3	1	3	1	3	3	3	3	3	3	2	3	3	3	3	3	3	2	2	3	3	3	3	3	3	3	3	3	3	3	3	3	3	3	3	3	3	3	3	3	3	3	3	3	2	3	3	3
1	3	1	2	2	2	4	4	5	4	3	4	4	3	3	4	5	4	4	4	4	3	4	4	4	4	4	4	3	1	1	1	3	1	3	4	3	4	4	4	4	4	4	4	4	4	4	4	3	4
1	2	1	1	3	2	3	3	4	4	3	4	3	3	4	4	3	3	3	3	3	4	4	3	3	3	4	4	4	3	4	4	3	4	3	3	3	3	3	3	4	4	4	4	4	3	3	4	3	4
2	3	1	1	3	3	4	4	4	2	4	4	2	4	2	2	2	2	2	2	2	2	1	1	2	2	1	2	1	1	1	2	1	2	1	2	1	1	1	1	1	2	2	2	2	2	1	2	2	2
1	1	2	2	1	1	5	5	5	5	4	4	5	4	5	5	5	5	5	5	4	4	4	4	4	4	4	4	5	4	5	5	5	5	5	5	5	4	5	5	3	3	2	2	3	2	3	2	2	2
1	4	1	2	2	3	4	4	4	4	3	4	4	4	3	4	3	4	3	4	4	3	3	4	3	3	4	4	4	3	3	3	3	3	3	4	3	3	3	3	3	3	3	2	2	2	4	3	4	4
1	1	1	1	3	1	2	2	2	2	2	3	2	4	4	4	4	4	4	2	3	4	4	3	2	2	4	4	4	4	4	4	2	2	4	2	4	4	3	3	2	2	3	2	2	3	4	4	3	3
1	4	2	1	1	4	5	5	5	4	5	5	4	4	5	5	5	5	4	4	5	4	5	4	4	5	5	5	5	4	4	4	5	5	4	5	4	4	4	4	4	4	4	4	5	5	4	5	4	4
2	2	3	1	3	2	4	4	4	4	5	5	4	4	5	4	5	4	4	4	4	5	4	4	4	4	4	4	4	4	4	4	4	4	4	4	4	4	4	4	2	2	2	2	2	2	5	5	4	5
1	3	2	2	3	3	3	4	4	3	4	4	3	3	3	3	3	4	4	4	3	3	4	3	3	3	3	4	4	4	4	3	3	3	3	3	3	4	3	3	4	4	3	4	4	3	4	4	4	3
2	1	2	2	3	1	4	3	3	3	4	4	3	5	3	3	5	3	3	3	2	3	5	5	5	5	5	3	2	2	3	3	2	3	3	3	3	5	5	5	3	3	3	4	4	3	4	5	4	4
1	2	2	2	3	2	5	5	5	4	5	4	4	5	4	5	4	5	5	4	5	4	4	4	4	4	4	4	4	4	4	4	4	4	4	4	4	4	4	4	4	4	4	4	4	4	5	3	5	3
2	3	1	1	3	3	4	3	3	3	3	3	4	3	3	3	4	3	4	3	3	3	3	1	1	3	3	1	1	3	3	2	3	3	1	3	3	3	2	3	2	2	1	3	2	2	1	1	1	1
2	4	3	2	1	4	5	4	4	4	5	4	4	5	5	5	4	2	2	2	2	2	3	3	3	4	3	4	5	4	5	4	5	4	4	5	4	5	4	4	4	5	4	5	5	4	4	5	4	4
2	1	3	2	1	1	4	3	3	4	3	3	3	3	4	3	3	3	4	3	3	4	3	4	3	4	4	3	3	3	4	4	4	4	3	4	3	4	4	4	3	4	4	3	3	3	4	3	3	3
2	4	2	1	1	4	5	4	4	4	5	4	4	5	5	5	5	4	4	5	5	4	5	4	4	4	4	4	5	4	5	4	5	4	4	4	5	4	5	4	3	3	3	3	3	3	4	4	4	5
2	1	1	2	3	1	2	2	3	3	3	3	2	3	3	2	3	3	2	3	2	3	2	2	2	2	4	2	4	3	3	3	4	3	2	1	2	1	1	2	2	1	1	1	1	2	1	2	1	2
2	4	2	2	2	3	4	4	5	4	5	4	4	4	5	4	4	4	4	5	5	5	5	5	1	1	5	5	1	5	1	1	1	1	5	1	5	5	1	1	1	5	5	1	5	5	4	5	5	5
1	4	3	2	3	4	5	4	3	5	5	3	4	5	4	3	5	2	3	2	3	2	4	5	5	5	4	5	4	4	5	4	5	5	4	3	3	5	4	5	5	4	5	4	4	3	3	3	3	4
2	4	2	1	3	3	2	3	3	4	4	4	3	4	4	3	4	2	2	4	2	3	3	4	4	2	4	3	2	2	4	4	2	2	3	3	4	2	3	3	3	2	3	3	2	4	2	2	3	2
1	1	2	2	1	1	4	4	4	4	4	3	3	3	2	3	3	4	3	3	4	3	2	3	2	3	1	2	1	3	3	2	2	1	2	4	2	3	4	4	3	3	1	2	3	2	3	2	3	3
1	3	2	1	3	2	4	5	4	4	4	4	3	3	2	2	3	4	5	5	5	4	2	3	2	2	2	2	4	5	4	4	4	4	5	4	5	5	4	4	4	5	5	4	5	5	4	5	4	5
1	1	1	1	3	1	3	5	3	3	5	3	4	3	5	3	4	4	5	3	3	4	3	2	3	3	3	3	3	3	3	2	3	3	3	3	3	3	2	3	3	2	3	3	3	3	3	1	1	3
2	2	1	1	1	2	4	4	4	4	4	4	4	5	4	5	5	5	5	4	4	4	5	5	4	4	5	4	4	5	4	4	4	5	4	4	4	4	4	5	4	4	4	4	4	4	5	4	5	5
1	2	2	2	2	2	5	4	4	5	4	4	4	5	5	4	4	4	4	5	5	5	4	4	4	4	4	5	4	5	5	4	4	4	4	4	4	4	4	5	5	4	4	4	5	4	5	5	4	5
2	2	1	2	3	1	4	4	5	5	5	4	2	2	3	2	2	5	5	5	5	4	5	4	5	5	5	5	4	4	5	5	4	5	4	5	4	5	5	4	5	4	4	5	4	4	4	5	4	4
2	4	2	1	1	4	4	3	4	3	4	3	3	3	3	4	3	4	4	3	4	4	3	4	3	4	4	4	3	3	4	3	3	3	4	3	4	4	4	4	2	3	3	2	3	2	3	3	3	3
1	1	3	1	1	1	5	5	5	5	5	5	5	4	5	4	4	4	5	5	4	4	5	1	5	5	1	5	1	1	5	5	5	1	1	5	1	5	5	5	1	1	5	1	5	1	4	4	4	4
1	1	1	2	2	1	5	5	4	5	4	4	4	4	4	5	4	3	3	3	2	3	3	3	2	2	2	3	5	4	5	4	4	4	4	4	4	5	5	4	4	5	4	4	4	5	5	5	4	5
1	4	3	2	3	3	3	3	4	3	4	5	4	5	3	4	3	4	5	5	4	5	3	3	3	2	3	3	5	4	5	4	5	5	4	3	4	3	4	3	3	5	3	4	5	5	5	4	5	5
2	1	2	1	2	1	4	4	4	3	3	3	4	4	4	4	3	4	3	3	4	4	1	3	1	1	1	1	3	3	3	4	3	3	3	3	3	3	4	3	3	3	4	4	3	3	3	3	4	4
2	1	2	2	3	1	4	5	5	5	5	4	4	5	3	3	3	3	5	5	4	4	3	4	4	3	4	4	4	4	4	4	4	4	3	3	3	4	4	4	3	3	3	2	2	2	5	3	4	4
1	4	1	1	3	4	4	3	3	3	4	5	3	5	3	4	4	3	3	4	5	5	4	3	3	3	3	4	5	3	4	3	4	3	3	5	5	4	5	5	3	3	4	4	3	4	2	2	3	2
2	4	1	2	1	4	4	4	4	3	4	5	5	5	4	3	3	3	4	4	5	5	3	4	4	3	4	3	3	3	4	4	4	4	2	2	3	3	2	2	4	3	4	4	3	4	3	4	4	5
2	3	2	1	3	2	4	5	5	3	4	4	4	3	4	3	3	4	4	4	5	4	5	4	4	4	5	5	4	3	3	3	3	4	3	4	4	4	4	4	4	4	3	4	3	4	3	5	5	5
2	1	1	2	2	1	4	5	4	5	4	4	5	4	4	4	5	4	5	5	4	5	4	5	5	5	4	5	5	4	4	5	4	4	5	5	5	5	4	5	1	1	2	1	1	2	5	4	4	5
2	3	3	1	2	2	4	3	4	3	4	4	3	3	3	4	3	3	3	4	4	3	4	4	2	4	2	4	1	1	2	1	2	1	2	2	2	2	2	2	1	1	1	2	1	1	2	1	2	1
1	2	3	1	2	1	4	4	4	4	5	4	5	5	5	5	4	5	4	4	5	5	5	4	5	5	4	4	4	4	4	4	4	4	3	2	2	3	3	3	5	4	4	4	4	5	4	4	4	4
2	4	2	2	1	3	4	5	5	4	5	5	5	5	5	5	4	2	3	2	3	3	4	4	5	4	4	4	5	4	4	5	5	5	5	5	5	5	5	4	5	4	5	5	5	5	5	4	5	4
2	2	3	1	1	1	5	5	5	4	5	4	4	4	5	5	4	5	5	4	4	5	2	2	2	2	2	2	2	2	2	2	2	2	4	4	4	4	4	4	4	4	4	4	4	4	4	5	5	5
2	1	2	2	3	1	3	4	5	5	4	3	4	4	5	5	4	4	5	4	5	3	5	4	5	4	5	5	4	3	4	4	5	4	3	3	3	3	2	3	3	4	4	3	4	4	5	4	3	5
1	3	3	2	3	2	5	4	5	4	4	4	5	5	5	4	5	2	3	3	3	3	5	4	4	4	4	4	4	4	4	4	4	4	5	4	5	4	4	4	2	2	2	3	2	2	4	4	4	4
1	3	3	1	1	3	4	4	5	5	4	4	5	4	4	4	4	5	4	5	5	5	4	4	4	4	4	4	4	5	5	4	4	5	5	5	5	4	5	4	3	2	3	2	2	2	4	4	4	4
2	2	1	2	1	1	2	2	4	2	2	4	4	4	2	4	4	3	3	2	3	3	1	1	1	2	2	1	1	1	1	1	2	1	4	4	4	4	4	4	2	1	1	2	1	2	1	1	1	1
2	1	1	2	3	1	4	4	4	4	4	4	4	5	5	5	4	5	4	4	4	4	4	5	5	5	5	5	5	5	5	4	4	5	5	5	4	4	5	4	4	4	5	4	5	4	4	5	4	4
1	1	1	1	2	1	5	5	4	5	5	4	5	5	4	5	5	5	5	5	4	4	3	2	2	3	2	2	2	3	3	3	2	3	2	2	2	3	3	3	2	2	2	3	2	2	2	3	3	2
2	1	1	2	1	1	5	4	5	4	5	5	5	5	5	5	4	5	4	4	5	5	4	4	4	4	5	4	4	4	4	5	5	4	4	5	5	5	4	4	2	3	3	2	2	3	4	5	4	5
1	3	3	1	2	3	5	5	4	5	5	5	4	4	4	4	4	5	4	4	4	5	2	1	2	2	1	2	2	2	2	2	2	2	2	2	2	2	1	1	2	2	2	1	1	2	5	5	5	5
2	2	1	2	2	2	2	1	5	5	5	1	5	5	5	1	2	5	5	2	1	2	4	4	3	3	3	4	4	4	4	4	2	2	2	2	4	2	4	2	2	2	2	2	2	2	3	4	4	4
1	3	1	2	1	3	5	3	3	5	5	5	4	5	5	5	4	4	4	5	5	5	1	1	1	1	1	2	1	1	3	3	3	1	1	1	2	3	3	1	1	1	2	1	1	2	3	3	4	5
1	1	1	2	2	1	5	4	5	5	4	5	5	5	5	4	5	5	5	5	4	4	5	4	5	4	5	4	5	4	5	4	5	5	4	4	4	4	4	5	4	5	4	4	5	4	4	4	4	4
1	4	2	1	1	3	4	4	4	4	5	5	5	5	4	5	5	4	5	5	5	5	5	4	5	4	4	5	3	3	2	2	2	2	5	4	5	4	5	4	1	2	1	1	1	2	4	4	4	4
1	4	3	2	3	3	3	3	5	3	4	4	4	4	5	5	4	5	4	3	4	4	3	1	1	3	2	2	1	2	1	2	1	1	1	1	2	2	3	1	1	1	1	2	3	2	3	3	3	3
1	1	2	2	3	1	5	4	5	4	4	4	4	4	4	4	5	4	4	4	5	5	2	1	1	2	2	2	1	1	2	1	1	1	2	2	2	2	2	2	2	2	1	2	2	1	4	4	5	5
1	2	1	1	3	2	3	5	3	4	4	3	3	5	5	3	5	5	5	3	4	4	4	4	4	3	4	4	3	3	4	4	4	3	3	2	3	3	3	2	5	3	4	5	3	5	4	5	3	5
1	2	2	1	3	2	5	5	5	5	4	5	4	4	5	5	4	4	4	5	5	5	3	3	3	3	3	2	2	2	2	1	1	1	4	4	5	5	5	4	4	4	4	4	4	4	2	3	2	2
2	2	3	2	2	1	5	4	5	4	4	4	4	5	4	5	4	4	4	5	4	5	5	5	5	5	1	1	5	5	5	5	1	1	1	5	5	1	1	1	2	2	2	2	2	2	4	4	5	5
1	4	2	1	2	2	5	5	4	4	5	4	5	5	4	4	5	5	5	4	5	4	5	5	2	5	1	1	5	5	2	5	2	1	1	5	5	2	1	1	2	2	5	2	2	2	4	5	4	5
1	1	3	2	2	1	5	4	5	4	5	4	5	4	5	4	4	5	4	4	5	4	2	1	2	2	2	2	1	2	1	2	2	1	2	2	2	2	2	2	3	3	3	3	3	3	5	5	5	5
1	4	1	2	3	4	4	5	4	4	5	5	5	5	5	4	5	5	5	5	4	4	2	2	2	2	2	2	2	2	2	2	2	2	2	2	2	2	2	2	2	2	2	2	2	2	5	5	4	4
2	3	2	2	2	3	4	4	4	4	5	5	4	5	5	4	5	4	5	4	5	5	4	4	4	4	4	4	4	4	4	4	4	4	1	2	2	1	2	2	4	4	5	4	4	4	4	4	4	4
2	2	3	2	1	2	5	4	4	4	4	4	5	5	4	4	5	5	5	5	4	4	1	2	2	2	2	1	2	2	2	2	2	2	1	1	2	2	2	2	2	2	1	1	1	1	4	5	5	4
2	3	3	1	2	2	4	5	5	5	5	3	5	3	3	5	4	5	3	4	4	4	2	3	2	2	3	2	3	2	1	1	1	3	3	1	2	2	2	3	1	2	3	1	2	2	4	3	3	3
2	1	1	2	1	1	5	5	5	4	5	5	4	4	5	5	5	4	5	4	4	5	2	2	2	2	2	2	2	2	2	2	2	2	2	2	2	2	2	2	1	1	1	1	1	1	5	4	4	5
1	4	3	2	2	4	5	4	4	4	5	5	5	5	5	5	5	5	4	4	4	5	2	2	1	1	2	1	3	3	2	3	3	2	1	2	1	1	1	2	2	2	2	1	2	2	5	5	4	4
2	1	3	2	2	1	4	4	4	4	4	4	5	4	4	4	5	5	4	4	5	5	1	1	2	2	1	2	2	1	1	1	1	1	1	2	1	2	2	2	2	2	1	2	2	1	5	4	5	5
1	2	2	2	3	2	5	4	5	4	4	5	4	4	5	5	5	4	4	4	4	4	2	1	2	2	2	1	2	1	1	2	1	1	1	2	1	1	1	1	2	2	2	2	2	2	5	4	5	4
1	4	1	1	3	4	4	4	5	4	4	5	5	5	4	4	5	5	4	5	4	5	3	3	3	2	3	3	1	1	2	2	1	2	2	2	1	1	1	2	2	2	2	2	2	1	4	5	5	5
1	2	2	2	1	2	5	5	5	4	5	4	4	5	5	5	4	4	4	4	5	4	1	2	2	2	1	2	2	2	1	2	1	2	2	2	2	2	2	2	2	1	1	2	1	1	5	5	5	1
[truncated: 30 more columns]
